# Supplementary material for: Placental Gene Expression in Women with Excessive Gestational Weight Gain
Source: Int J Mol Sci. 2026 Jul 6;27(13):6041. doi: 10.3390/ijms27136041 (PMC13362380; doi:10.3390/ijms27136041)
Supplement: Supplementary file 1 [file ijms-27-06041-s001.zip]

Archive with 4 entries (4 files):
- Supplementary file S1.csv
- Supplementary file S2.csv
- Supplementary file S3.csv
- Supplementary file S4.csv
