# Supplementary material for: Placental Gene Expression in Women with Excessive Gestational Weight Gain
Source: Int J Mol Sci. 2026 Jul 6;27(13):6041. doi: 10.3390/ijms27136041 (PMC13362380; doi:10.3390/ijms27136041)
Supplement: Supplementary file 1 [file ijms-27-06041-s001.zip › Supplementary file S1.csv]

	baseMean	log2FoldChange	lfcSE	stat	pvalue	padj
C1orf94	29.0525139015933	3.61962686115091	0.947230471671641	3.8212736703488	0.000132764223452768	0.0298608865915851
DMBX1	38.5412085491801	3.02334764709047	0.805887297810993	3.75157625055351	0.000175726291294505	0.0338775185859907
LOC105378710	6.40979885647124	19.8982008424387	2.81883635968186	7.05901240917881	1.67690099095693e-12	1.65951711735067e-08
C8B	29.2996867498687	3.4812969911284	0.921507799371337	3.77782694134914	0.000158202747015117	0.0330805203250059
LOC107984966	13.5040171855755	3.96757980692112	1.09160035697844	3.63464502512936	0.000278363639017321	0.0379170608494237
GBP5	134.848470859953	2.09695239356845	0.511436587902006	4.10012197635386	4.12932436463028e-05	0.0185163445371343
LINC01709	24.4865617839153	2.91319833441571	0.827394582368177	3.52092991239745	0.000430036265407103	0.0467668376691263
LOC124904296	30.3965916458377	2.99187475552492	0.853500901717454	3.50541487361587	0.000455896264822298	0.0481827480383491
FCRL4	40.960743018113	3.1379978557041	0.835288068421461	3.75678520301904	0.000172110101103822	0.0335181475731046
LOC105371460	33.2282218988461	3.72926867212015	0.954581491026175	3.90670540669208	9.35631094403428e-05	0.0261197221862216
CD1B	61.6788384412502	3.33349704463081	0.802616426122771	4.15328784228109	3.27732064144198e-05	0.0168742703514329
CD1E	31.7363824356198	3.8003735199242	0.799143439443929	4.75555867988935	1.97898365134645e-06	0.00461844158080498
PYHIN1	86.2825074926139	1.89545224011061	0.519410783483631	3.64923544212544	0.000263021958939793	0.0369282150970358
PYDC5	10.8518833055572	4.05880652181439	1.00703625882916	4.03044725175376	5.56708215677533e-05	0.0207826668404674
FCRL6	36.4718472807711	1.83913605570317	0.531517997106514	3.46015763476513	0.000539859252094584	0.0497228794291906
SLAMF6	104.694510857564	1.50431523505227	0.433031296918135	3.47391804185614	0.00051291767795935	0.0493525797896351
FMO9P	18.1115747063434	3.64417382329761	0.941269348085069	3.87155263337892	0.000108144298964674	0.0272092889149339
LOC105371604	24.5916122034197	3.42111581916665	0.852485336035045	4.01310811406851	5.99244500662968e-05	0.0216963048538815
RGS8	53.8709898328898	2.38053751627678	0.678587659871963	3.50807663777137	0.000451359004016819	0.0480300984596965
LINC02770	29.1247296576679	3.4038840440679	0.93024898177476	3.65911074428037	0.00025309195840989	0.0360719980138837
LINC02789	23.9433432441653	3.73800833275938	0.90202732750074	4.14400785740753	3.4128804192103e-05	0.0168875011276558
LOC124904479	28.5207877049006	3.66091354219843	0.81560207300811	4.48860254694574	7.16919117094738e-06	0.00857343684462408
LOC124904504	46.9119941806101	1.91758590142492	0.550793706815376	3.48149566289015	0.000498621856386712	0.0493525797896351
LOC105372923	33.8978302739095	3.43365299931253	0.933840675859042	3.67691522555912	0.000236071450360194	0.035473653847913
RNU6ATAC35P	13.2160536075707	2.38900554536198	0.65146790431158	3.66711165592493	0.00024530569789644	0.0360538656675615
LEFTY1	19.6047693793013	3.27554957784509	0.941917721470068	3.47753259460166	0.000506051519040211	0.0493525797896351
LOC124904530	11.8646379701298	3.35898365424084	0.97124244090511	3.45843994534523	0.000543313384256013	0.0497852810653604
RYR2	291.76296056679	1.52918847013208	0.333157337287801	4.58998887006676	4.43269645076318e-06	0.00788303900318063
LINC01250	24.0373762652203	3.65820350710625	0.918461239931427	3.9829699371738	6.80593676837087e-05	0.022082854877789
LOC105373411	28.9835941195997	2.44786528686609	0.69259230242335	3.53435242970665	0.000408775626784326	0.0451263284528246
LOC105373436	36.809388121994	2.81569785467374	0.789304889650301	3.56731333049416	0.000360660130711528	0.0428305544827783
LINC00276	30.8923964465904	2.96498187685613	0.791793578401915	3.74463996391633	0.000180652646752062	0.0340409041942934
SRD5A2	47.5075621093335	2.70380476460088	0.723558664792486	3.73681485160062	0.000186366047340226	0.0341544541943454
LOC105374598	18.6267800753427	3.91835401293121	1.01921564408814	3.84447985630838	0.000120808407593344	0.0289248452664419
C2orf73	34.5109944180283	2.96616904703745	0.793563962218663	3.73778194103545	0.000185650851964468	0.0341544541943454
MIR217HG	11.7418857550946	4.17392524298274	0.992940947871325	4.20359866508762	2.62704561356275e-05	0.0156523850964117
LINC01122	41.6011505351852	2.94378031754403	0.793777732056011	3.70857004254726	0.000208433007052448	0.035473653847913
LOC124907771	31.8809845412069	3.3028049639068	0.845739139127353	3.90522894247827	9.41362212915797e-05	0.0261197221862216
LOC107985889	18.8083828653293	3.63672111247007	1.04191370837331	3.49042447876795	0.000482253893389572	0.0482258853848284
LOC105369167	20.9200188305433	3.86985134212037	0.974051170564242	3.97294460400747	7.09895633137337e-05	0.0221853594233836
LOC107985812	32.7284365349015	3.68095474979874	0.874006760429709	4.21158613005349	2.53583830264948e-05	0.0156523850964117
LINC02831	18.5640880387674	3.53790788592075	0.922726524698934	3.83418899448577	0.000125979254262774	0.0295181635406674
LOC105374798	16.9850049319839	3.94499455634361	1.02536777191576	3.84739472450253	0.000119380547921334	0.0288153584328168
LINC01102	20.0857240294209	3.15839875225918	0.886603891126757	3.56235606889258	0.000367541421082797	0.043130186760977
LOC124907878	36.8890065566132	3.06986128301366	0.832734811241468	3.68648126819271	0.000227376169857459	0.035473653847913
LOC105373579	12.6523707070862	2.65525371367019	0.759458083749391	3.49624787790972	0.000471850156421723	0.0482258853848284
ANKRD30BL	46.5552104953896	2.96132469512559	0.738640890678266	4.00915347701143	6.0936803201988e-05	0.0217970210875159
LOC105373665	20.3051256374115	3.58704970309997	0.8902950518622	4.02905721602862	5.60009884885779e-05	0.0207826668404674
LOC105373682	25.3518803686165	3.47959040010721	0.992656632224567	3.50533133729169	0.000456039347865408	0.0481827480383491
LOC124908060	27.3447229360313	2.9532780102465	0.81811632926434	3.60985095225042	0.000306372999109477	0.0393347256742594
ERMN	30.0416678933465	2.71899749505668	0.766918781153124	3.5453526003998	0.000392088210217782	0.04426124286371
ZNF804A	31.0866589077946	2.73960225390559	0.732053815643854	3.7423508973805	0.000182306705072338	0.0340409041942934
LOC105373816	17.7110786764224	3.32442794279611	0.902564290593977	3.68331428291752	0.000230221028821068	0.035473653847913
LINC01923	23.962481490676	3.68872812306437	0.851975058395057	4.3296198482772	1.49366963617364e-05	0.013042811125988
LANCL1-AS1	24.5969678665436	2.16100561077242	0.475875020927738	4.54112007509755	5.59561493004029e-06	0.00788303900318063
CT75	35.0847132372507	3.94775340549474	0.860657766932362	4.58690266581303	4.49870285823232e-06	0.00788303900318063
LOC107985993	44.3423933088938	3.72598637238237	1.00818703502401	3.69572930710582	0.000219256485259167	0.035473653847913
LINC00606	17.4329160033237	3.83545080747586	1.04208682428582	3.68054822121412	0.000232733039745921	0.035473653847913
TMEM158	19.8588470500153	2.02252404918006	0.563422082704938	3.58971384201008	0.000331041167990279	0.0408914293277428
CCR2	34.5427662493707	1.50149382305061	0.431824301664223	3.47709431188553	0.000506879486423812	0.0493525797896351
MDFIC2	29.0453782719431	3.32434436174286	0.916758086357406	3.6261958429531	0.000287627246450503	0.0384656095489594
LOC105377171	20.3615675774777	3.76956013867159	0.983844868775437	3.8314578429051	0.000127386203707973	0.0295181635406674
LINC02008	27.5567727446511	3.34849665963388	0.965435128963889	3.4683807944999	0.00052360476731054	0.0497228794291906
STX19	27.1988785177175	2.97886904870949	0.777501423250674	3.83133581448001	0.000127449410838243	0.0295181635406674
LOC107986108	94.5777690945344	2.91701655761439	0.806973321705385	3.61476207348445	0.00030062357821135	0.0393347256742594
LINC00635	26.3800246393219	3.02047250164171	0.797599870600924	3.78695209587489	0.000152506487744105	0.0328098921350343
LOC105374031	35.9880161541763	2.58651163709926	0.720675428271653	3.58901044163851	0.000331935547441343	0.0408914293277428
MUC13	46.5245520225876	3.24164043643874	0.763717740944112	4.24455301042425	2.19029586064793e-05	0.0155988684536084
CPNE4	57.6100091759053	2.9375371294702	0.845117378776367	3.47589246564	0.000509156398938156	0.0493525797896351
LOC105374127	16.455524033223	2.60203205693228	0.731753213907435	3.55588743237339	0.000376705357235138	0.0433974027881518
PRR23C	17.3673768786471	3.30210084358143	0.892744051829353	3.69882144475225	0.000216602906994288	0.035473653847913
ZIC1	47.7337988309007	2.7167408316288	0.770354029485657	3.52661338507269	0.000420910895753171	0.0459427337647643
CP	75.6313694932007	2.01497970104733	0.503859065130606	3.99909387464335	6.35854576188476e-05	0.0219510308284415
GPR149	43.8351263763727	3.73962668904508	0.834971104374816	4.47874982673218	7.508146382843e-06	0.00857343684462408
LINC01322	32.3220389786133	3.4888056222199	0.734302344782845	4.75118409604377	2.02228908183047e-06	0.00461844158080498
SLC2A2	30.1173479154712	2.67831662090729	0.711386799784885	3.76492313565163	0.000166600323138529	0.0335181475731046
SPATA16	32.2271188238958	3.05095065543932	0.858372761729029	3.55434234573539	0.000378925616848556	0.0433974027881518
LOC105374221	23.5513237059597	2.95260254085863	0.827560582938825	3.56783853862804	0.000359938177981252	0.0428305544827783
CPN2	16.4661938949929	3.74591345104086	1.05421298494905	3.55327955974844	0.000380459913516925	0.0433974027881518
LOC124900670	27.3257206219334	3.57767322964018	0.92922898459086	3.85015242633163	0.000118044338322537	0.0287838774579984
LOC105374524	68.8558052776297	3.54507618888487	0.776907343323333	4.56306175936025	5.04129770267479e-06	0.00788303900318063
LOC105374392	22.3795545538813	2.9433948929741	0.757894220426348	3.88364868558876	0.0001029005578802	0.0263636281503748
DTHD1	98.6737683677617	2.50977378310999	0.615097321047224	4.08028729313438	4.49800730947472e-05	0.0188086392973232
TMEM156	32.6437712815482	2.42445276629086	0.598969452661707	4.04770686638033	5.17218640967906e-05	0.0202048739890739
LOC107986284	32.2061005842978	3.02660360442291	0.81529997953017	3.71225767252815	0.000205418701016129	0.035473653847913
CSN2	21.3474637651957	3.33729504928184	0.902535084761642	3.6976901016133	0.000217570273604562	0.035473653847913
LOC101927297	12.7648634153585	4.26448013112324	1.1293497550165	3.77604910452292	0.000159335592525038	0.0330805203250059
AFP	29.7474155506731	3.1358622468887	0.847334392501868	3.7008556180868	0.000214873717069485	0.035473653847913
CFAP299	108.85607341327	2.92828208681021	0.671878382807148	4.35835139475045	1.31045857422586e-05	0.0120813726364022
LOC124900733	135.800260005694	1.53998762859716	0.444827633547561	3.46198732375403	0.000536202409465513	0.0497228794291906
STPG2-AS1	23.6967789662089	3.70086021453956	0.807709666942925	4.58191893201778	4.60728512472527e-06	0.00788303900318063
TSPAN5-DT	17.460783176025	2.7206230256823	0.786872208900931	3.45751571209046	0.000545180450201206	0.049802599436632
LOC105377350	39.2048623883397	3.07666251670429	0.85378564130818	3.60355382879267	0.000313895703013499	0.0394883454524058
LOC124900759	16.3760989329015	3.51517858387648	1.01606199583988	3.45961033703541	0.000540957595595289	0.0497228794291906
IL21	25.4427492256701	3.1985577035052	0.880031224114501	3.63459570053737	0.000278416897341587	0.0379170608494237
LINC02510	17.1567340363241	3.27959217877377	0.939784907988239	3.48972637344674	0.000483515348136215	0.0482258853848284
LOC105377445	18.9321550667153	3.80606366059927	1.00633757597613	3.78209435030532	0.000155514391676592	0.0330758486223304
POU4F2	24.5518121619984	3.4224051149636	0.975073603651884	3.50989412711602	0.000448285149416782	0.0478745964066001
LOC101927947	64.8361520599414	3.37938018792734	0.863121345592923	3.91530137121781	9.02913528066443e-05	0.0255300949854901
LOC124900169	58.4451494744503	3.89687292328297	0.863544969056191	4.51264620016494	6.40237726005977e-06	0.00826435558582237
SPOCK3	59.7216706089839	3.06187439121116	0.768141025980673	3.98608365866426	6.7172835929335e-05	0.022082854877789
LINC02436	31.9101601404937	2.93103740266498	0.732173015299387	4.00320326127626	6.24905682388009e-05	0.0219510308284415
LOC124900881	34.03240416335	3.62490981878558	1.04432272314191	3.47106286060675	0.000518402628308134	0.0494882817744058
LOC101930028	27.0998108941156	3.84299542310653	0.93046856692127	4.13017221615795	3.6249158997046e-05	0.0176396647087555
SLC6A19	47.9689888522874	2.4629078137541	0.660939196924829	3.7263757773988	0.000194252738823632	0.0350330176096586
LINC01020	32.0658544407323	3.22119948252953	0.898721528956028	3.5842019788614	0.000338110373701215	0.0414371445022843
LOC105374636	32.0528784142028	3.55409339461942	0.98917323064923	3.59299391097223	0.000326900229816954	0.0406081210168851
LINC02102	23.512769118841	3.43845248850329	0.86896702009932	3.95694244887486	7.59152111595691e-05	0.0227024402159612
UGT3A2	25.6827851620805	3.95208741579446	0.907899725199233	4.35299990307542	1.3428720974141e-05	0.0120813726364022
LINC02225	23.4064436040835	3.62232719343741	0.88004985479126	4.11604771447476	3.85424548662925e-05	0.0176396647087555
LOC124901002	30.9757087751359	3.06009925861773	0.880976317007976	3.47353180731421	0.000513656477314738	0.0493525797896351
ARHGEF28	111.212178109972	3.40403792490614	0.573592608214186	5.93459168782565	2.94577675354241e-09	2.18642915089801e-05
LOC105379082	36.5217482755387	3.05177677595655	0.842589607810953	3.6219017510613	0.000292445196354179	0.0389345535182028
LOC102467217	17.0047939237808	3.39494263154566	0.919396281639066	3.69257816171856	0.00022199208105607	0.035473653847913
LINC02201	27.9065877011658	2.84121548325083	0.763180239845458	3.72286300786059	0.000196976409553206	0.0350330176096586
MEIKIN	24.1088443450196	2.71029587079335	0.751012577706843	3.60885549889061	0.000307550850663316	0.0393347256742594
HAND1	23.4649649027596	2.88810957683762	0.812023428504474	3.55668257276361	0.000375567500842513	0.0433974027881518
GABRA1	34.4213987449931	3.0389502339267	0.833464279296633	3.64616733963847	0.000266180674012788	0.0369282150970358
LOC105377709	22.8662459819918	3.73694300229625	0.939140590735395	3.9791092400447	6.9173953438458e-05	0.022082854877789
AACSP1	23.237439256672	3.41617995537663	0.925916982159753	3.68950998977058	0.000224686405818155	0.035473653847913
BTNL3	21.1972429933226	3.21101761483781	0.922809609180698	3.4796100765451	0.000502144036908714	0.0493525797896351
LOC107986555	22.7104828694831	2.80460581699269	0.802441740793741	3.49508964254339	0.000473902561108837	0.0482258853848284
LOC105374940	23.9438849106433	3.8840274774202	0.915092151724631	4.24441130885032	2.19168028953671e-05	0.0155988684536084
LOC107986573	39.333165377979	2.9972535711577	0.771812312291824	3.88339693915692	0.000103007203524655	0.0263636281503748
HDGFL1	25.5813565129187	3.59305967204817	1.01083850170178	3.55453385085663	0.000378649765149827	0.0433974027881518
LOC102724749	26.9820124645889	3.56401784355509	0.871990790605826	4.08721959216903	4.36573854828187e-05	0.0185163445371343
HLA-DQA1	28.3574506410356	-22.3753457271504	2.50210963421608	-8.94259205159116	3.80146938610851e-19	1.12861824604175e-14
HLA-DQB1	30.2492750264354	-29.7767147581578	3.82646026307287	-7.78179118845609	7.15048226358813e-15	1.06145333961834e-10
BNIP5	41.6313319611336	2.76365692863595	0.794239477697744	3.479626745131	0.000502112799460197	0.0493525797896351
DNAH8-AS1	16.316286387732	3.57128485939149	0.989158488560308	3.61042734879563	0.000305692921026009	0.0393347256742594
LINC01276	22.0381877624125	4.76599936107747	1.08978576451177	4.37333604115546	1.22362151367895e-05	0.0117187416514885
SPATS1	35.3270081020877	2.5639710635101	0.719490147313506	3.56359440512656	0.000365811047834538	0.0430974769807921
ENPP4	80.0046655195149	1.40772661014526	0.338298022377409	4.16120259956703	3.16576073475985e-05	0.0168742703514329
CRISP2	26.2338943604317	3.01913567035845	0.846656815467133	3.56594976288318	0.000362540821307876	0.04288236830203
LOC105377882	29.3763658296779	3.3812966470905	0.956879100645727	3.53367175101714	0.00040982971750059	0.0451263284528246
PNKY	11.9109724719116	3.40189384048574	0.957591347146372	3.55255281976326	0.000381512416305959	0.0433974027881518
OSTM1-AS1	30.7966549239101	3.74384044784288	0.884560530839005	4.23242990990322	2.31179969671855e-05	0.0155988684536084
LOC105377944	25.9427284227619	3.33967890694293	0.886916334148976	3.76549487066044	0.000166219536086693	0.0335181475731046
LOC105378023	10.3048458250142	3.86079444788517	1.06661663422363	3.61966457676274	0.000294985147094868	0.0390973840718729
ADGB	79.5952497238682	3.07396132009584	0.816523060649786	3.764696269141	0.000166751648115946	0.0335181475731046
LOC124901443	30.4155969241278	3.22979207684089	0.882876740833032	3.65825933277327	0.000253934035666466	0.0360719980138837
PLG	50.7887595901626	3.81850461161659	0.689779020514005	5.53583756254451	3.09744541043708e-08	0.000183920113580933
LOC107986675	26.3096975394378	3.38487984737034	0.92794631709276	3.64771084816104	0.000264587161262041	0.0369282150970358
LOC100128653	176.581636512269	-1.95328492591019	0.538392281897105	-3.62799577851952	0.000285629930159529	0.038371343875594
LOC105375179	34.9956515933964	3.61177722275637	0.851317858136948	4.24257189983128	2.2097271249601e-05	0.0155988684536084
TMEM196	37.9932641495698	3.05659324583503	0.872280869180255	3.50413880876182	0.000458086514068299	0.0482258853848284
FAM221A	29.7256000603532	1.7452076325401	0.46669145304288	3.73953202091264	0.000184363163139735	0.0341544541943454
LOC100506236	12.9533751664126	3.76534614458854	1.01630662890446	3.704931206291	0.000211448112428151	0.035473653847913
LOC105375222	25.6465697333332	3.69483859265066	1.06564421715848	3.46723468598448	0.000525842563578254	0.0497228794291906
SFRP4	26.2531775935028	2.3273074071196	0.665655484838027	3.49626414884254	0.000471821383315923	0.0482258853848284
LOC105375236	38.551077940404	2.95914895350346	0.786358135022994	3.76310592045561	0.000167816081772026	0.0335181475731046
LOC112267984	32.4381696136469	3.25165471585112	0.783901892513055	4.14803784364759	3.35336976905433e-05	0.0168742703514329
LOC107986790	18.349305744635	3.66747089748923	1.02664928126315	3.5722724054089	0.000353897008738523	0.042380008432934
VOPP1-DT	46.4470838965664	2.75848442384871	0.779001749605646	3.54105035739027	0.000398537506323846	0.0447749229574097
LOC105375376	22.9175500979235	3.0886158532556	0.848958981230716	3.63812141874995	0.000274633952995967	0.0378809196123774
TFEC	149.633739582215	1.28436779782967	0.319925206745562	4.01458769346404	5.95498005590568e-05	0.0216963048538815
LOC101928283	25.3167650328593	3.83379078614239	0.871866245253729	4.39722355007182	1.09644401395399e-05	0.0108507754434266
LOC105375523	51.2616744753409	1.95687013299345	0.505941539526165	3.86777914070099	0.000109831070201782	0.02740146759009
LINC02209	18.8558073502579	3.445611423301	0.900135790007781	3.82787959500112	0.000129251953931987	0.0295181635406674
LOC101929550	34.3581514841274	2.9005104807844	0.834419273927878	3.47608279364255	0.000508795185922521	0.0493525797896351
LOC105379377	28.0186598444751	2.73867809361286	0.766480751386927	3.57305527719684	0.000352840241551651	0.042380008432934
LOC105379392	34.5990840493843	2.06744467515942	0.596865974220896	3.46383403386012	0.000532534961516242	0.0497228794291906
CHRNB3	15.7224423094679	3.57920278684837	1.0217146050277	3.50313362384728	0.000459818731867033	0.0482258853848284
LOC107986950	25.7120556474772	4.21513880981442	0.99740890879243	4.2260889918436	2.37787983443118e-05	0.0156523850964117
LOC105375909	14.3676326326441	3.68714961805314	0.998356584480769	3.69321911165715	0.000221433072193596	0.035473653847913
MITA1	136.125127319925	2.39979252446061	0.682123732553486	3.51811908885965	0.000434617272366137	0.0469212807246481
CNBD1	37.8066666306438	3.05978023228838	0.75796158161053	4.03685398643412	5.41727613023839e-05	0.0206196809013651
LOC105375630	131.410157915798	3.03374678757196	0.563608867109562	5.38271656925905	7.33700192417527e-08	0.000363047083544733
DCSTAMP	18.7701571128737	3.00851423676882	0.821224117495259	3.66345090539329	0.000248839928504438	0.0360644523064151
LOC105375760	27.6382516363032	3.6677400202343	1.01583066323142	3.61058211076932	0.000305510561524929	0.0393347256742594
LOC107986976	21.1272840098124	3.41125270119399	0.907691523170701	3.758163003746	0.000171165367510452	0.0335181475731046
TYRP1	38.787343461525	3.45586874873775	0.83913483470426	4.11837121498563	3.81559707408188e-05	0.0176396647087555
SH3GL2	41.0481359451923	3.24769861734259	0.787589564421523	4.12359274938844	3.73008160149745e-05	0.0176396647087555
DMRTA1	28.1820162426065	3.32441108449922	0.819724788799	4.0555209869521	5.00226805529495e-05	0.0198016448391536
LOC105376035	38.989381288984	2.51741401089735	0.660598043705297	3.810810575183	0.000138511875131857	0.0306886497073858
C9orf57	12.3331255703593	4.08483099466743	1.07583722959625	3.79688570193878	0.000146525306836348	0.0319866899607673
LOC107987083	100.379364738438	2.67708224812288	0.727667231475365	3.67899244644427	0.000234157202360417	0.035473653847913
LOC105376110	36.8710895945308	2.7307212657681	0.787821755185662	3.46616636033942	0.000527936510567998	0.0497228794291906
LOC124902207	16.3975900752991	3.21871636830712	0.922363879844702	3.48963835059224	0.000483674621011345	0.0482258853848284
LOC642943	46.650582339143	2.86008403824867	0.760690549567665	3.75985220254699	0.000170013769282013	0.0335181475731046
LOC101928014	19.0840935071765	3.06776444196346	0.885256083478269	3.46539775237677	0.000529447806212038	0.0497228794291906
LOC105376155	12.3461396283424	4.05726010242783	1.08390193698158	3.7431984979438	0.000181692583697207	0.0340409041942934
LOC105376188	24.3689196023218	3.63207204140406	0.934091901976628	3.88834549760922	0.000100929886721243	0.0262851526918158
LINC01492	33.6532511333695	3.15653740382858	0.797852909900253	3.95628989336294	7.6122778254174e-05	0.0227024402159612
LOC124902245	11.780534014305	3.38177437727492	0.848748022272767	3.98442681282396	6.76431999745824e-05	0.022082854877789
LOC124902266	14.5634703188012	3.91084893067359	1.05095066703691	3.72124882103171	0.000198239986473868	0.0350330176096586
LINC02656	29.2666078346066	2.07040074364797	0.556900799949518	3.71771910515418	0.000201029612351804	0.0353157879355781
LOC105376476	22.9143474162992	3.57268684835899	0.934204429284358	3.82430947270913	0.000131139110678228	0.0297205271521061
SVIL2P	18.7446846390095	2.96654941213256	0.820467223404404	3.61568302487858	0.000299556740040261	0.0393347256742594
ZNF32-AS3	12.1785849294836	3.31664738552306	0.935196953390313	3.54646940786047	0.000390430070641659	0.044242283844581
FAM170B-AS1	21.716997538233	3.36335940187664	0.877251968037672	3.83397190820802	0.000126090547930997	0.0295181635406674
PRKG1-AS1	14.2108151814898	3.67607488215541	1.04040549669413	3.53330974685933	0.000410391346366083	0.0451263284528246
LOC283045	15.8079986313794	4.05759059638081	1.10059495993721	3.68672467536312	0.000227158891592044	0.035473653847913
LOC101929662	25.655010894531	3.30255373848681	0.882369569067379	3.74282370365226	0.000181963897276664	0.0340409041942934
LOC101929727	55.8498414140588	2.84230897483126	0.574484128728739	4.94758485516552	7.51399510809377e-07	0.00247870000849107
LIPF	24.8664036538804	3.95622187106403	0.99276647807661	3.98504780170341	6.74665426855143e-05	0.022082854877789
LIPN	39.8977273360488	2.28697005675325	0.643460811980887	3.55417146494569	0.000379171919000707	0.0433974027881518
LIPM	27.502453908544	3.09186164011726	0.783735161666827	3.94503371973457	7.97887499636739e-05	0.023224001937956
ANKRD22	31.0952236845232	2.65880397358803	0.694354060534811	3.82917610007227	0.000128572982088147	0.0295181635406674
FAS	154.947000996514	1.21603750015275	0.332067631311873	3.66201756957957	0.000250236692886979	0.0360644523064151
LINC02624	29.6844482283857	3.07645858757488	0.833610266621573	3.69052387039695	0.000223792685890282	0.035473653847913
CCDC172	40.5334492088796	3.81116700451673	1.01300633009922	3.76223414531226	0.000168402277055516	0.0335181475731046
C10orf88B	16.4436435201616	3.03281767112821	0.824413282609421	3.67875886415704	0.000234371729302402	0.035473653847913
LOC105378563	20.8294090990188	3.6735045595538	0.944699460374972	3.88854309083199	0.000100847767269023	0.0262851526918158
LINC01164	23.8346007461716	3.55294871037419	1.02637807049275	3.46163739514472	0.000536899991930894	0.0497228794291906
OR52K1	34.5619603147039	3.06824421047403	0.767188911541038	3.99933336407445	6.35211538358932e-05	0.0219510308284415
MRGPRX3	20.2523138341785	3.99174891585704	0.933611902737106	4.27559771266227	1.90625169476553e-05	0.014511463222024
LOC124902658	24.7254005810712	3.7413156800815	0.941527705831421	3.97366498819885	7.07750925534152e-05	0.0221853594233836
EHF	49.5806655016341	2.36870982474544	0.52164783686288	4.54082171410993	5.60354022697796e-06	0.00788303900318063
LINC02759	11.2728831612376	4.14841605886564	1.15110699850374	3.60384922014889	0.000313538989584479	0.0394883454524058
LOC105376635	36.0353268155462	3.01750268589007	0.823548976688594	3.66402335659883	0.000248284129506309	0.0360644523064151
OR5B2	17.052783779503	3.65413737635994	0.968793427557135	3.77184368970591	0.000162045761316748	0.0334095597759231
LOC105369370	35.1142894062725	2.78805802491088	0.74911639584343	3.72179549183649	0.000197811205041356	0.0350330176096586
GRM5	25.7621281546842	4.39770078653953	1.04375114021854	4.21336142025075	2.51597979407069e-05	0.0156523850964117
LINC02756	45.4551264770506	3.6278165350469	0.930066924140506	3.90059730206989	9.59556495959061e-05	0.0262851526918158
LOC107984431	23.0500003816465	3.05189059743427	0.822284837388889	3.7114761925142	0.00020605405084874	0.035473653847913
MMP20-AS1	30.2244094654239	3.1340382692663	0.776227901998125	4.03752333715243	5.40184724929741e-05	0.0206196809013651
HTR3A	21.2102305410318	4.1685280284908	0.918355944478712	4.53912021101686	5.64894264814857e-06	0.00788303900318063
LOC107984373	16.5443251880118	3.74116421732653	1.01747399827078	3.67691383139494	0.000236072740059101	0.035473653847913
LOC105369565	45.9088345918073	2.84242033888619	0.752692096572243	3.77633876033847	0.000159150503478815	0.0330805203250059
LOC107984413	74.0867762480261	3.60221220735836	0.736653176455185	4.8899703720717	1.00851156081054e-06	0.00299416997289041
LOC124902795	26.1970943525557	3.36504437022621	0.926222295105089	3.63308504665655	0.000280052660971429	0.0379656778610994
KCNA1	51.3405596789793	2.40685748253778	0.65166032091869	3.69342340675994	0.000221255172741061	0.035473653847913
A2MP1	12.6416047174574	3.67677709890165	1.01087645815686	3.63721705974392	0.000275599671133198	0.0378809196123774
KLRC1	24.8097371259037	1.99039725789189	0.462928435946891	4.29957873255433	1.71123076129842e-05	0.0134620115021592
LINC02446	23.4667522797896	2.60190354608472	0.653812136485909	3.97958893829863	6.90345305398368e-05	0.022082854877789
SLCO1B1	50.4112241384707	3.14418844521683	0.795047292044361	3.95471876538559	7.66247316508824e-05	0.0227024402159612
LOC105369698	19.9807290099842	3.31149385658839	0.901870911776289	3.67180470436307	0.000240843702539132	0.0357583455597381
LOC105369711	32.4225239093398	3.58315501692658	0.971046119062812	3.68999468365601	0.000224258738574844	0.035473653847913
ABCD2	111.306500298425	2.04425900433303	0.57826205927706	3.53517747107384	0.00040750137283032	0.0451263284528246
LOC105369735	14.3559903375944	3.46416018987855	0.960426494690639	3.60689777825672	0.000309879666189313	0.0393347256742594
NELL2	68.0078767112463	2.08172021919091	0.560512313624978	3.71395983386679	0.000204041193135867	0.035473653847913
TNS2	190.782068290832	-1.39484028457293	0.354448540931616	-3.93524058783484	8.31133949087629e-05	0.0239568308878278
IFNG	11.9006524195536	3.3657573253711	0.933176083045111	3.60677624140137	0.00031002478385182	0.0393347256742594
LOC101928002	25.1162161278224	3.84727996772443	1.03107666060222	3.73132291199121	0.000190476883599158	0.0346936699213215
TSPAN19	29.5559955673307	3.52164575841836	0.904685983742588	3.89267195657182	9.91461770340821e-05	0.0262851526918158
LOC105369877	70.3867912574536	2.6895009128466	0.752900190017384	3.57218785239581	0.000354011320400405	0.042380008432934
LOC105369881	19.2991532401326	3.68560073885223	1.05524027345858	3.49266497076782	0.000478226096821906	0.0482258853848284
LOC105369928	45.3796274338571	3.30580628861208	0.903475893921994	3.65898670994038	0.000253214469750643	0.0360719980138837
C12orf42-AS1	17.5353671929783	3.92951523190386	1.12427559530775	3.49515301079558	0.000473790056930003	0.0482258853848284
LHX5	31.0500908763746	4.18550460020679	1.00622521666912	4.1596101259139	3.18791286904939e-05	0.0168742703514329
LINC02460	21.685398126512	3.3204250603575	0.895230014798755	3.70901891744986	0.000208063884015637	0.035473653847913
LOC107984447	24.3683070690877	3.47257455482274	0.933040710691458	3.72178246354254	0.000197821413644189	0.0350330176096586
TNFSF11	50.8180652648996	2.83778640397359	0.798713178376893	3.55294801788598	0.000380939732668328	0.0433974027881518
PCDH20	31.8070820578957	3.04310110318675	0.832288425832741	3.65630592560745	0.000255875966768677	0.0361747694161679
LOC107987190	6.53183436385725	16.1344710602174	4.17949615123816	3.86038662948347	0.000113207756578421	0.0280085423754728
LOC105370249	23.6939261663661	3.77428339806632	0.991133414781485	3.80804777820798	0.00014006821443147	0.0308035942093032
LINC00561	14.3337269690982	3.89576325841042	1.02083153529543	3.81626460754173	0.000135487206781906	0.0302442081364513
LOC105370345	25.1245595608653	3.62916802177743	0.93316343614987	3.88910225281756	0.000100615722010504	0.0262851526918158
TRD-AS1	27.8209898311503	3.07401341702837	0.884701830953694	3.47463214099448	0.00051155433876687	0.0493525797896351
SFTA3	33.4273333147191	3.08966354757785	0.884242970803524	3.49413413461486	0.000475601996391844	0.0482258853848284
LOC105370462	30.7715482270454	3.81124961704534	1.10073579849906	3.46245631535041	0.000535268799352446	0.0497228794291906
LOC124903305	53.1934267025158	3.56312671704205	0.802027865332652	4.44264703392094	8.885887034276e-06	0.0094565545819183
LINC02277	31.5808058248086	2.93081396715619	0.815531532913611	3.59374695995556	0.0003259564065408	0.0406081210168851
TBPL2	15.2250175112032	3.72072901986539	1.03903227220391	3.58095616411731	0.000342339092721733	0.0416545300156374
LINC02305	15.556683689379	3.76734851878304	1.08288148133188	3.47900355092361	0.000503281917996383	0.0493525797896351
SERPINA5	30.9075584426304	4.21786942121997	1.11271022405034	3.79062700247927	0.000150267472746808	0.0325641678713867
LOC105370643	16.1191183320603	3.9128499880777	0.964075925646808	4.05865335290116	4.93565164861441e-05	0.0198016448391536
GABRB3	79.2981155574825	2.70145140042161	0.664628405880923	4.06460418561409	4.81140433922844e-05	0.0195679155379936
GABRG3	78.085520692952	3.43383917814932	0.817031442578478	4.20282378278176	2.63605798383437e-05	0.0156523850964117
TERB2	29.2355369665252	2.70721290467729	0.775712374942425	3.48996998388511	0.000483074802436857	0.0482258853848284
LOC124903550	19.2419144278874	3.25075676651285	0.859678145854681	3.78136490055937	0.000155970858133526	0.0330758486223304
LOC105371005	24.2364119222825	3.19195002406946	0.740724873869882	4.30922483727767	1.63827750718554e-05	0.0134620115021592
PKD1P4-NPIPA8	18.8673556358232	-3.54823232539614	0.804114730816684	-4.41259460797646	1.02139137933385e-05	0.0104565822969112
PKD1P5-LOC105376752	27.7220986236032	-2.64434495084154	0.757816941964027	-3.48942443011134	0.000484061903219336	0.0482258853848284
LOC105371153	56.3409672004695	3.26830854396484	0.785228092004124	4.16224098099088	3.15139517162856e-05	0.0168742703514329
FRG2DP	13.1808236294709	4.1300697841983	1.06535117437585	3.87672148258338	0.000105873434405961	0.0268656102057997
LINC00922	32.265337023287	3.17907592737787	0.776877935545478	4.09211766987012	4.27451638387504e-05	0.0185163445371343
TAT	24.5514949107224	3.01660996756227	0.767318568705479	3.93136578546706	8.44646456785969e-05	0.0241122198610756
LINC01229	13.9015138333939	4.14002417694396	1.0625671595146	3.89624706530099	9.76947320234518e-05	0.0262851526918158
LOC124903940	22.2872697301409	3.93990577696449	1.01135373563859	3.89567530936816	9.79255015616337e-05	0.0262851526918158
KCNJ18	36.7461995856341	3.92140898003175	0.865261975938341	4.53204819936661	5.8414516511157e-06	0.00788303900318063
LOC124903973	23.3412662324632	3.37241999147364	0.81256039681354	4.15036224346966	3.31949504521773e-05	0.0168742703514329
KRT9	44.8274329306905	2.84515866881494	0.812422270472575	3.50206877903525	0.000461660426129347	0.0482258853848284
LOC105371811	32.1994589910008	3.11762747652172	0.842470758960847	3.70057648097744	0.000215110233438805	0.035473653847913
CA4	50.9367450255221	1.36546698843379	0.388513915124673	3.51458965889451	0.000440433966945117	0.0472059351791826
SOX9-AS1	34.358371012569	3.79608723322708	0.908780457837651	4.17712242873211	2.95220144186307e-05	0.0167276855928677
LINC01973	32.3894536357937	3.03999450954713	0.825744856964539	3.68151794577594	0.000231849466483323	0.035473653847913
TMEM235	26.865997893661	3.02537014419968	0.856904928755441	3.53057853056546	0.000414651903064784	0.045426569557529
LOC105371986	22.2177686218755	3.48548716379141	0.94926887335058	3.67175966856354	0.000240886156891361	0.0357583455597381
LOC105372005	16.2602653141619	3.57488876120796	0.976073703212202	3.66251928460239	0.000249746944719352	0.0360644523064151
LOC124904346	27.7335524244624	3.26214877903539	0.904131289990395	3.60804765320094	0.000308509834218666	0.0393347256742594
LINC01902	63.175854448359	2.8004541781062	0.763330034715748	3.66873311771237	0.000243755370622613	0.0360042447682326
LOC107985138	44.6653410248775	2.47976503581761	0.67219334036049	3.6890651646262	0.000225079568662258	0.035473653847913
CBLN2	37.6990568986466	3.57804790449797	0.89615329542901	3.9926739350828	6.5332377627442e-05	0.022082854877789
LOC124904324	13.5569963149493	3.55938165263953	0.980278203104149	3.63099132610354	0.000282334674344768	0.0381010643028264
CD209	153.377091316249	-1.50136946678608	0.432394618761353	-3.47222051719083	0.000516172153879514	0.0494343066984803
OR7A5	20.1301951358643	3.3510239939844	0.94726219434676	3.53758865706162	0.000403798596628064	0.0450690847191376
LOC112268248	39.5493486276652	2.86644230587389	0.764853236723287	3.74770239340822	0.000178461821452015	0.0340409041942934
LOC105372334	34.589669542505	3.43713630739702	0.835151052213626	4.11558639396628	3.86196303704775e-05	0.0176396647087555
ZNF30-AS1	12.6196683491193	4.82507581741072	1.1794186113214	4.09106297890685	4.29400493066293e-05	0.0185163445371343
KLK11	31.4820845967481	2.45130672905062	0.685179093480944	3.5776146008734	0.000346744207130237	0.0420183214917943
KLK13	38.0590099255192	3.42593249153368	0.974680550432074	3.51492854763027	0.000439872321907825	0.0472059351791826
LIM2	19.6780681911841	3.3886397666304	0.979374358169016	3.46000458186961	0.000540166196574182	0.0497228794291906
NLRP9	23.1610103679313	3.32908742094692	0.84149055208663	3.95617920212157	7.61580404958867e-05	0.0227024402159612
NLRP11	31.7287811329396	3.50104931702582	0.826663452868371	4.23515676770011	2.28392313387397e-05	0.0155988684536084
CST5	13.3081755414038	3.33406010939655	0.954780815056903	3.49196386942258	0.00047948310108519	0.0482258853848284
LBP	22.7533647653503	2.7352290708919	0.691957804369396	3.95288419845861	7.7214810767955e-05	0.0227024402159612
LOC105372633	13.3568526531709	3.24797652371142	0.937352989836214	3.46505164962342	0.000530129655448883	0.0497228794291906
LOC124904919	9.87755810223606	3.6567825489847	1.05788616418779	3.45668813221719	0.000546857334916704	0.049802599436632
ZBP1	43.5166689962126	2.43872734218772	0.486537786657255	5.01241097622229	5.37522459717211e-07	0.00199481303831803
LOC105372699	57.6454703610602	3.77738596281183	0.74309434218105	5.08331950385311	3.7089502625743e-07	0.00157307177636526
PPDPF	85.3282547053225	-2.06019879593184	0.555753761951699	-3.70703526809575	0.000209699749173079	0.035473653847913
LIPI	30.0661879253364	3.54945880487287	0.847124741129087	4.19000724750641	2.78945544831106e-05	0.0162384593735112
LINC00158	25.256443898924	4.0879805376974	0.999785365821561	4.08885814640641	4.33501838381291e-05	0.0185163445371343
LOC105372773	44.0175022043739	3.5882395567033	0.746852367860445	4.80448306936853	1.55151828378514e-06	0.00418754784793608
LOC102724653	9.95041375178874	3.58138132035511	1.01160060304349	3.54031157116773	0.000399654908677071	0.0447749229574097
IGLL5	38.9853313800222	2.30783067679772	0.599489066112891	3.8496626665133	0.000118280610659699	0.0287838774579984
LL22NC03-13G6.2	11.8958593488228	3.82176822758315	1.05939909861696	3.60748676544319	0.000309177303104167	0.0393347256742594
GS1-600G8.3	22.0538003240887	5.30997460959396	1.30592799516951	4.06605465939546	4.78157256527485e-05	0.0195679155379936
ACE2	78.6782754164205	1.55279464645018	0.338915559362909	4.58165641426766	4.61307374253071e-06	0.00788303900318063
ADGRG2	103.738452821891	1.57294009145977	0.397927546637202	3.95283037013229	7.72321890872743e-05	0.0227024402159612
SPIN3	76.8540144363643	1.23664290996481	0.343985101956373	3.59504787542123	0.00032433192844933	0.0406081210168851
SPIN2A	83.8886030210938	1.62634148681774	0.366139974010065	4.44185721926401	8.91857348828564e-06	0.0094565545819183
SATL1	19.2013837338682	3.49952711688231	0.814212201116989	4.29805290571848	1.72305041288709e-05	0.0134620115021592
LOC105373298	11.6246712053688	3.64803848942564	1.03660774059182	3.51920822754316	0.000432836842729048	0.0468996095758493
NXF5	29.2811267531498	3.33859838776965	0.954429420183535	3.49800448012975	0.000468753258312919	0.0482258853848284
TEX13C	27.9253650849834	3.95836929567494	0.948221965843448	4.17451761113122	2.98618119984502e-05	0.0167276855928677
PASD1	23.1226774254573	2.76975531948314	0.753394572860401	3.67636749620754	0.000236578647374003	0.035473653847913
RPS4Y1	325.318716989901	12.4544912707993	3.3159978931693	3.75588033287192	0.000172733220340362	0.0335181475731046
USP9Y	243.250342590174	7.88296847175349	2.25463469777546	3.49633955315743	0.000471688061601558	0.0482258853848284
DDX3Y	508.831486220777	8.22738579562965	2.25603753647402	3.64683018904389	0.000265495251568251	0.0369282150970358
UTY	368.539863530627	8.99284157704161	2.007149718553	4.480403974809	7.45018929376723e-06	0.00857343684462408
KDM5D	129.4461281454	11.1834757096921	2.59805217658414	4.30456162908779	1.67316711505428e-05	0.0134620115021592
EIF1AY	90.8702271232929	11.3508333591437	2.69494789787251	4.21189343515859	2.53239013152102e-05	0.0156523850964117
LOC100287610	64.5492281405259	2.61276936775393	0.729132338912002	3.58339526080088	0.000339156795919535	0.0414371445022843
