# Supplementary material for: Placental Gene Expression in Women with Excessive Gestational Weight Gain
Source: Int J Mol Sci. 2026 Jul 6;27(13):6041. doi: 10.3390/ijms27136041 (PMC13362380; doi:10.3390/ijms27136041)
Supplement: Supplementary file 1 [file ijms-27-06041-s001.zip › Supplementary file S2.csv]

	ID	Description	setSize	enrichmentScore	NES	pvalue	p.adjust	qvalue	rank	leading_edge	core_enrichment
GO:0051239	GO:0051239	regulation of multicellular organismal process	25	-0.542893518468784	-2.49655294060339	8.79752668321198e-07	8.79752668321198e-07	0.000444567587862325	43	tags=52%, list=13%, signal=49%	KCNA1/SFRP4/GBP5/ABCD2/KLRC1/ACE2/RYR2/SLAMF6/CCR2/ENPP4/CD209/HLA-DQA1/HLA-DQB1
GO:0048522	GO:0048522	positive regulation of cellular process	35	-0.456860744160296	-2.43986905386609	2.06806668372264e-06	2.06806668372264e-06	0.000444567587862325	45	tags=43%, list=14%, signal=41%	EHF/SFRP4/GBP5/ABCD2/KLRC1/PYHIN1/ACE2/RYR2/SLAMF6/CCR2/TFEC/FAS/CD209/HLA-DQA1/HLA-DQB1
GO:0042110	GO:0042110	T cell activation	9	-0.801044919927552	-2.58591024808597	3.40607993908559e-06	3.40607993908559e-06	0.000444567587862325	16	tags=56%, list=5%, signal=54%	SLAMF6/CCR2/CD209/HLA-DQA1/HLA-DQB1
GO:0046649	GO:0046649	lymphocyte activation	9	-0.801044919927552	-2.58591024808597	3.40607993908559e-06	3.40607993908559e-06	0.000444567587862325	16	tags=56%, list=5%, signal=54%	SLAMF6/CCR2/CD209/HLA-DQA1/HLA-DQB1
GO:0001775	GO:0001775	cell activation	11	-0.736041370310708	-2.53636299293082	5.01730665071862e-06	5.01730665071862e-06	0.000444567587862325	16	tags=45%, list=5%, signal=45%	SLAMF6/CCR2/CD209/HLA-DQA1/HLA-DQB1
GO:0045321	GO:0045321	leukocyte activation	11	-0.736041370310708	-2.53636299293082	5.01730665071862e-06	5.01730665071862e-06	0.000444567587862325	16	tags=45%, list=5%, signal=45%	SLAMF6/CCR2/CD209/HLA-DQA1/HLA-DQB1
GO:0048518	GO:0048518	positive regulation of biological process	39	-0.425436852723312	-2.39781909571697	5.51562399120236e-06	5.51562399120236e-06	0.000444567587862325	39	tags=41%, list=12%, signal=41%	EHF/SFRP4/GBP5/ABCD2/KLRC1/PYHIN1/ACE2/RYR2/SLAMF6/CCR2/ENPP4/TFEC/FAS/CD209/HLA-DQA1/HLA-DQB1
GO:0051240	GO:0051240	positive regulation of multicellular organismal process	19	-0.598234771063133	-2.47639220635303	6.85902534228111e-06	6.85902534228111e-06	0.00048374178729772	19	tags=42%, list=6%, signal=42%	ACE2/RYR2/SLAMF6/CCR2/ENPP4/CD209/HLA-DQA1/HLA-DQB1
GO:0048002	GO:0048002	antigen processing and presentation of peptide antigen	3	-0.987616099071207	-2.08071564572891	8.78805121302362e-06	8.78805121302362e-06	0.000550923444465574	8	tags=100%, list=2%, signal=98%	HLA-DQA1/HLA-DQB1
GO:0050896	GO:0050896	response to stimulus	68	-0.313286556381992	-2.32593397274309	1.71662554068593e-05	1.71662554068593e-05	0.000968538199797533	66	tags=46%, list=20%, signal=46%	ZIC1/TERB2/SRD5A2/GABRB3/SLC2A2/DTHD1/SLC6A19/ZBP1/KCNA1/RGS8/SFRP4/IGLL5/GBP5/ABCD2/CP/KLRC1/PYHIN1/FCRL6/ADGRG2/ACE2/RYR2/SLAMF6/CCR2/ENPP4/TFEC/FAS/TNS2/CD209/PPDPF/HLA-DQA1/HLA-DQB1
GO:0002694	GO:0002694	regulation of leukocyte activation	9	-0.764539939738273	-2.46806591747569	3.12515429088981e-05	3.12515429088981e-05	0.00138656721975779	15	tags=44%, list=5%, signal=44%	CCR2/CD209/HLA-DQA1/HLA-DQB1
GO:0050865	GO:0050865	regulation of cell activation	9	-0.764539939738273	-2.46806591747569	3.12515429088981e-05	3.12515429088981e-05	0.00138656721975779	15	tags=44%, list=5%, signal=44%	CCR2/CD209/HLA-DQA1/HLA-DQB1
GO:0051249	GO:0051249	regulation of lymphocyte activation	8	-0.797359807088333	-2.46827682914117	4.11234419629851e-05	4.11234419629851e-05	0.00138656721975779	15	tags=50%, list=5%, signal=49%	CCR2/CD209/HLA-DQA1/HLA-DQB1
GO:0007159	GO:0007159	leukocyte cell-cell adhesion	7	-0.82301181804645	-2.42754748715358	5.28332103759044e-05	5.28332103759044e-05	0.00138656721975779	15	tags=57%, list=5%, signal=56%	CCR2/CD209/HLA-DQA1/HLA-DQB1
GO:0022409	GO:0022409	positive regulation of cell-cell adhesion	7	-0.82301181804645	-2.42754748715358	5.28332103759044e-05	5.28332103759044e-05	0.00138656721975779	15	tags=57%, list=5%, signal=56%	CCR2/CD209/HLA-DQA1/HLA-DQB1
GO:0045785	GO:0045785	positive regulation of cell adhesion	7	-0.82301181804645	-2.42754748715358	5.28332103759044e-05	5.28332103759044e-05	0.00138656721975779	15	tags=57%, list=5%, signal=56%	CCR2/CD209/HLA-DQA1/HLA-DQB1
GO:0050863	GO:0050863	regulation of T cell activation	7	-0.82301181804645	-2.42754748715358	5.28332103759044e-05	5.28332103759044e-05	0.00138656721975779	15	tags=57%, list=5%, signal=56%	CCR2/CD209/HLA-DQA1/HLA-DQB1
GO:0050870	GO:0050870	positive regulation of T cell activation	7	-0.82301181804645	-2.42754748715358	5.28332103759044e-05	5.28332103759044e-05	0.00138656721975779	15	tags=57%, list=5%, signal=56%	CCR2/CD209/HLA-DQA1/HLA-DQB1
GO:0051251	GO:0051251	positive regulation of lymphocyte activation	7	-0.82301181804645	-2.42754748715358	5.28332103759044e-05	5.28332103759044e-05	0.00138656721975779	15	tags=57%, list=5%, signal=56%	CCR2/CD209/HLA-DQA1/HLA-DQB1
GO:1903037	GO:1903037	regulation of leukocyte cell-cell adhesion	7	-0.82301181804645	-2.42754748715358	5.28332103759044e-05	5.28332103759044e-05	0.00138656721975779	15	tags=57%, list=5%, signal=56%	CCR2/CD209/HLA-DQA1/HLA-DQB1
GO:1903039	GO:1903039	positive regulation of leukocyte cell-cell adhesion	7	-0.82301181804645	-2.42754748715358	5.28332103759044e-05	5.28332103759044e-05	0.00138656721975779	15	tags=57%, list=5%, signal=56%	CCR2/CD209/HLA-DQA1/HLA-DQB1
GO:0006955	GO:0006955	immune response	25	-0.477798252947985	-2.1972055160593	5.40657740539885e-05	5.40657740539885e-05	0.00138656721975779	37	tags=44%, list=11%, signal=42%	IGLL5/GBP5/KLRC1/PYHIN1/FCRL6/SLAMF6/CCR2/FAS/CD209/HLA-DQA1/HLA-DQB1
GO:0048584	GO:0048584	positive regulation of response to stimulus	22	-0.5333047885816	-2.32721424106111	5.94375088224598e-05	5.94375088224598e-05	0.00145805513633128	45	tags=50%, list=14%, signal=46%	ZBP1/SFRP4/GBP5/KLRC1/PYHIN1/SLAMF6/CCR2/ENPP4/FAS/HLA-DQA1/HLA-DQB1
GO:0002696	GO:0002696	positive regulation of leukocyte activation	8	-0.788186077438039	-2.43987897897199	6.77843854656556e-05	6.77843854656556e-05	0.00149522923729924	15	tags=50%, list=5%, signal=49%	CCR2/CD209/HLA-DQA1/HLA-DQB1
GO:0050867	GO:0050867	positive regulation of cell activation	8	-0.788186077438039	-2.43987897897199	6.77843854656556e-05	6.77843854656556e-05	0.00149522923729924	15	tags=50%, list=5%, signal=49%	CCR2/CD209/HLA-DQA1/HLA-DQB1
GO:0002682	GO:0002682	regulation of immune system process	20	-0.535256926388104	-2.25429674438704	7.15534140610552e-05	7.15534140610552e-05	0.00149522923729924	34	tags=35%, list=10%, signal=33%	KLRC1/PYHIN1/SLAMF6/CCR2/CD209/HLA-DQA1/HLA-DQB1
GO:0002684	GO:0002684	positive regulation of immune system process	20	-0.535256926388104	-2.25429674438704	7.15534140610552e-05	7.15534140610552e-05	0.00149522923729924	34	tags=35%, list=10%, signal=33%	KLRC1/PYHIN1/SLAMF6/CCR2/CD209/HLA-DQA1/HLA-DQB1
GO:0032501	GO:0032501	multicellular organismal process	54	-0.310547098262814	-2.07099216509935	0.000109088439304606	0.000109088439304606	0.00219385135071294	38	tags=31%, list=12%, signal=33%	SFRP4/LIPN/GBP5/NELL2/ABCD2/KLRC1/ACE2/RYR2/SLAMF6/CCR2/ENPP4/FAS/TNS2/CD209/PPDPF/HLA-DQA1/HLA-DQB1
GO:0050776	GO:0050776	regulation of immune response	16	-0.589752045703736	-2.29697464591761	0.000121358995212067	0.000121358995212067	0.00219385135071294	34	tags=44%, list=10%, signal=41%	GBP5/KLRC1/PYHIN1/SLAMF6/CCR2/HLA-DQA1/HLA-DQB1
GO:0050778	GO:0050778	positive regulation of immune response	16	-0.589752045703736	-2.29697464591761	0.000121358995212067	0.000121358995212067	0.00219385135071294	34	tags=44%, list=10%, signal=41%	GBP5/KLRC1/PYHIN1/SLAMF6/CCR2/HLA-DQA1/HLA-DQB1
GO:0007155	GO:0007155	cell adhesion	9	-0.740730712889999	-2.39120565386959	0.000124427390040436	0.000124427390040436	0.00219385135071294	15	tags=44%, list=5%, signal=44%	CCR2/CD209/HLA-DQA1/HLA-DQB1
GO:0098609	GO:0098609	cell-cell adhesion	9	-0.740730712889999	-2.39120565386959	0.000124427390040436	0.000124427390040436	0.00219385135071294	15	tags=44%, list=5%, signal=44%	CCR2/CD209/HLA-DQA1/HLA-DQB1
GO:0050789	GO:0050789	regulation of biological process	76	-0.253303467946978	-1.97252988511152	0.000132061315335606	0.000132061315335606	0.00225287660470073	75	tags=45%, list=23%, signal=45%	PASD1/ZNF804A/LBP/ERMN/ZIC1/SRD5A2/GABRB3/SLC2A2/DTHD1/ZBP1/KCNA1/RGS8/EHF/SFRP4/GBP5/ABCD2/KLRC1/PYHIN1/FCRL6/SPIN2A/ADGRG2/ACE2/RYR2/SLAMF6/CCR2/ENPP4/TFEC/SPIN3/FAS/TNS2/CD209/PPDPF/HLA-DQA1/HLA-DQB1
GO:0022407	GO:0022407	regulation of cell-cell adhesion	8	-0.775200624373745	-2.39968170212211	0.000139754005795335	0.000139754005795335	0.00225287660470073	15	tags=50%, list=5%, signal=49%	CCR2/CD209/HLA-DQA1/HLA-DQB1
GO:0030155	GO:0030155	regulation of cell adhesion	8	-0.775200624373745	-2.39968170212211	0.000139754005795335	0.000139754005795335	0.00225287660470073	15	tags=50%, list=5%, signal=49%	CCR2/CD209/HLA-DQA1/HLA-DQB1
GO:0065003	GO:0065003	protein-containing complex assembly	7	-0.798696465543055	-2.355827164827	0.000158856634582576	0.000158856634582576	0.00248968292796084	3	tags=43%, list=1%, signal=43%	FAS/HLA-DQA1/HLA-DQB1
GO:0050794	GO:0050794	regulation of cellular process	69	-0.270368573913432	-2.01945618285991	0.00016938277961354	0.00016938277961354	0.00258290668201586	45	tags=35%, list=14%, signal=38%	ZBP1/KCNA1/RGS8/EHF/SFRP4/GBP5/ABCD2/KLRC1/PYHIN1/FCRL6/SPIN2A/ADGRG2/ACE2/RYR2/SLAMF6/CCR2/TFEC/SPIN3/FAS/TNS2/CD209/PPDPF/HLA-DQA1/HLA-DQB1
GO:0048583	GO:0048583	regulation of response to stimulus	33	-0.403371133085489	-2.0968689676976	0.000262994342181887	0.000262994342181887	0.00385913794026609	45	tags=42%, list=14%, signal=41%	ZBP1/RGS8/SFRP4/GBP5/KLRC1/PYHIN1/ACE2/SLAMF6/CCR2/ENPP4/FAS/TNS2/HLA-DQA1/HLA-DQB1
GO:0043933	GO:0043933	protein-containing complex organization	8	-0.760853341432563	-2.35526879626701	0.000266755710236677	0.000266755710236677	0.00385913794026609	3	tags=38%, list=1%, signal=38%	FAS/HLA-DQA1/HLA-DQB1
GO:0002376	GO:0002376	immune system process	27	-0.448994609329598	-2.136589714504	0.000281322540208562	0.000281322540208562	0.00396812846188919	37	tags=41%, list=11%, signal=39%	IGLL5/GBP5/KLRC1/PYHIN1/FCRL6/SLAMF6/CCR2/FAS/CD209/HLA-DQA1/HLA-DQB1
GO:0065007	GO:0065007	biological regulation	81	-0.231357990037208	-1.84700347721496	0.000325287901141422	0.000325287901141422	0.00447636238797951	45	tags=31%, list=14%, signal=35%	ZBP1/KCNA1/RGS8/EHF/SFRP4/GBP5/ABCD2/KLRC1/PYHIN1/FCRL6/SPIN2A/ADGRG2/ACE2/RYR2/SLAMF6/CCR2/ENPP4/TFEC/SPIN3/FAS/TNS2/CD209/PPDPF/HLA-DQA1/HLA-DQB1
GO:0006325	GO:0006325	chromatin organization	5	0.838163073334587	2.07466898596692	0.000483687257181196	0.000483687257181196	0.00634654516154518	7	tags=60%, list=2%, signal=60%	KDM5D/UTY/DDX3Y
GO:0006338	GO:0006338	chromatin remodeling	5	0.838163073334587	2.07466898596692	0.000483687257181196	0.000483687257181196	0.00634654516154518	7	tags=60%, list=2%, signal=60%	KDM5D/UTY/DDX3Y
GO:0022607	GO:0022607	cellular component assembly	14	-0.608560564967764	-2.27066452792082	0.000510166897456454	0.000510166897456454	0.00639647852717331	3	tags=21%, list=1%, signal=22%	FAS/HLA-DQA1/HLA-DQB1
GO:0044085	GO:0044085	cellular component biogenesis	14	-0.608560564967764	-2.27066452792082	0.000510166897456454	0.000510166897456454	0.00639647852717331	3	tags=21%, list=1%, signal=22%	FAS/HLA-DQA1/HLA-DQB1
GO:0009987	GO:0009987	cellular process	103	-0.202188039891212	-1.75572234992169	0.000855054026043869	0.000855054026043869	0.0104876191752749	72	tags=39%, list=22%, signal=44%	ZNF804A/LBP/ERMN/ZIC1/MEIKIN/TERB2/SRD5A2/GABRB3/SLC2A2/DTHD1/SLC6A19/KLK11/ZBP1/KCNA1/RGS8/EHF/SFRP4/LIPN/GBP5/NELL2/ABCD2/CP/KLRC1/PYHIN1/FCRL6/SPIN2A/ADGRG2/ACE2/RYR2/SLAMF6/CCR2/ENPP4/TFEC/SPIN3/FAS/TNS2/CD209/PPDPF/HLA-DQA1/HLA-DQB1
GO:0019884	GO:0019884	antigen processing and presentation of exogenous antigen	4	-0.879670113024229	-2.09247746871226	0.000955718381650207	0.000955718381650207	0.0114729015132029	3	tags=50%, list=1%, signal=50%	HLA-DQA1/HLA-DQB1
GO:0008150	GO:0008150	biological_process	110	-0.199098096584692	-1.77236836690237	0.000980666729462989	0.000980666729462989	0.0115271352410562	67	tags=30%, list=21%, signal=36%	DTHD1/SLC6A19/KLK11/ZBP1/KCNA1/RGS8/EHF/SFRP4/IGLL5/LIPN/GBP5/NELL2/ABCD2/CP/KLRC1/PYHIN1/FCRL6/SPIN2A/ADGRG2/ACE2/RYR2/SLAMF6/CCR2/ENPP4/CA4/TFEC/SPIN3/FAS/TNS2/CD209/PPDPF/HLA-DQA1/HLA-DQB1
GO:0072593	GO:0072593	reactive oxygen species metabolic process	3	-0.919504643962848	-1.93721801498899	0.00171176840780365	0.00171176840780365	0.0193159550859528	30	tags=100%, list=9%, signal=92%	ACE2/FAS
GO:2000377	GO:2000377	regulation of reactive oxygen species metabolic process	3	-0.919504643962848	-1.93721801498899	0.00171176840780365	0.00171176840780365	0.0193159550859528	30	tags=100%, list=9%, signal=92%	ACE2/FAS
GO:0002250	GO:0002250	adaptive immune response	13	-0.60281836102055	-2.19366193225933	0.00205124514178782	0.00205124514178782	0.0226928255108003	16	tags=38%, list=5%, signal=38%	SLAMF6/CCR2/CD209/HLA-DQA1/HLA-DQB1
GO:0043170	GO:0043170	macromolecule metabolic process	45	0.385904708306527	1.9804363770735	0.00221310941873332	0.00221310941873332	0.0240126851911146	16	tags=18%, list=5%, signal=20%	RPS4Y1/EIF1AY/KDM5D/UTY/DDX3Y/USP9Y/GRM5/LHX5
GO:0019882	GO:0019882	antigen processing and presentation	6	-0.732989101736198	-2.04501066156119	0.0034598052042448	0.0034598052042448	0.036831292740322	8	tags=50%, list=2%, signal=50%	CD209/HLA-DQA1/HLA-DQB1
GO:0009059	GO:0009059	macromolecule biosynthetic process	38	0.395132284280306	1.93505504427368	0.00369032766432464	0.00369032766432464	0.037856758432115	16	tags=18%, list=5%, signal=20%	RPS4Y1/EIF1AY/KDM5D/UTY/DDX3Y/GRM5/LHX5
GO:0010467	GO:0010467	gene expression	38	0.395132284280306	1.93505504427368	0.00369032766432464	0.00369032766432464	0.037856758432115	16	tags=18%, list=5%, signal=20%	RPS4Y1/EIF1AY/KDM5D/UTY/DDX3Y/GRM5/LHX5
GO:0003012	GO:0003012	muscle system process	3	-0.879256965944272	-1.85242396046085	0.00594084329767149	0.00594084329767149	0.0549489561268666	43	tags=100%, list=13%, signal=88%	ACE2/RYR2
GO:0006936	GO:0006936	muscle contraction	3	-0.879256965944272	-1.85242396046085	0.00594084329767149	0.00594084329767149	0.0549489561268666	43	tags=100%, list=13%, signal=88%	ACE2/RYR2
GO:0006937	GO:0006937	regulation of muscle contraction	3	-0.879256965944272	-1.85242396046085	0.00594084329767149	0.00594084329767149	0.0549489561268666	43	tags=100%, list=13%, signal=88%	ACE2/RYR2
GO:0009612	GO:0009612	response to mechanical stimulus	3	-0.879256965944272	-1.85242396046085	0.00594084329767149	0.00594084329767149	0.0549489561268666	43	tags=100%, list=13%, signal=88%	RYR2/FAS
GO:0044057	GO:0044057	regulation of system process	3	-0.879256965944272	-1.85242396046085	0.00594084329767149	0.00594084329767149	0.0549489561268666	43	tags=100%, list=13%, signal=88%	ACE2/RYR2
GO:0090257	GO:0090257	regulation of muscle system process	3	-0.879256965944272	-1.85242396046085	0.00594084329767149	0.00594084329767149	0.0549489561268666	43	tags=100%, list=13%, signal=88%	ACE2/RYR2
GO:0051716	GO:0051716	cellular response to stimulus	49	-0.275851635559106	-1.74798503541633	0.00738461538461538	0.00738461538461538	0.0672012537547342	70	tags=49%, list=21%, signal=45%	LBP/ZIC1/TERB2/GABRB3/SLC2A2/DTHD1/ZBP1/KCNA1/RGS8/SFRP4/GBP5/CP/KLRC1/FCRL6/ADGRG2/ACE2/RYR2/CCR2/TFEC/FAS/TNS2/CD209/PPDPF/HLA-DQB1
GO:0016032	GO:0016032	viral process	3	-0.863777089783282	-1.81981086256541	0.00911264946507237	0.00911264946507237	0.0792212684208549	48	tags=100%, list=15%, signal=86%	ACE2/CD209
GO:0019058	GO:0019058	viral life cycle	3	-0.863777089783282	-1.81981086256541	0.00911264946507237	0.00911264946507237	0.0792212684208549	48	tags=100%, list=15%, signal=86%	ACE2/CD209
GO:0002253	GO:0002253	activation of immune response	10	-0.570460571590411	-1.9089394988927	0.00922288073516681	0.00922288073516681	0.0792212684208549	45	tags=50%, list=14%, signal=44%	ZBP1/GBP5/KLRC1/PYHIN1/HLA-DQB1
GO:0009058	GO:0009058	biosynthetic process	43	0.356600479129964	1.80779958451131	0.00926711479475299	0.00926711479475299	0.0792212684208549	16	tags=16%, list=5%, signal=18%	RPS4Y1/EIF1AY/KDM5D/UTY/DDX3Y/GRM5/LHX5
GO:0006959	GO:0006959	humoral immune response	4	-0.783139268034937	-1.86285887057502	0.0125305298927472	0.0125305298927472	0.105520251728397	15	tags=50%, list=5%, signal=48%	CCR2/HLA-DQB1
GO:0010647	GO:0010647	positive regulation of cell communication	9	-0.57819392472819	-1.86650905353835	0.0142399430402278	0.0142399430402278	0.11559453717589	80	tags=89%, list=25%, signal=69%	TNFSF11/LBP/SLC2A2/ZBP1/SFRP4/GBP5/CCR2/FAS
GO:0023056	GO:0023056	positive regulation of signaling	9	-0.57819392472819	-1.86650905353835	0.0142399430402278	0.0142399430402278	0.11559453717589	80	tags=89%, list=25%, signal=69%	TNFSF11/LBP/SLC2A2/ZBP1/SFRP4/GBP5/CCR2/FAS
GO:0002429	GO:0002429	immune response-activating cell surface receptor signaling pathway	5	-0.724862614754752	-1.88600329297229	0.014546364799466	0.014546364799466	0.11559453717589	2	tags=40%, list=1%, signal=40%	KLRC1/HLA-DQB1
GO:0002768	GO:0002768	immune response-regulating cell surface receptor signaling pathway	5	-0.724862614754752	-1.88600329297229	0.014546364799466	0.014546364799466	0.11559453717589	2	tags=40%, list=1%, signal=40%	KLRC1/HLA-DQB1
GO:0008152	GO:0008152	metabolic process	57	0.310811973603535	1.70113663325568	0.0171452627281889	0.0171452627281889	0.134354690384638	16	tags=14%, list=5%, signal=16%	RPS4Y1/EIF1AY/KDM5D/UTY/DDX3Y/USP9Y/GRM5/LHX5
GO:0002757	GO:0002757	immune response-activating signaling pathway	7	-0.630396841566862	-1.85941226492669	0.0193431209323445	0.0193431209323445	0.147480978943622	2	tags=43%, list=1%, signal=44%	GBP5/KLRC1/HLA-DQB1
GO:0002764	GO:0002764	immune response-regulating signaling pathway	7	-0.630396841566862	-1.85941226492669	0.0193431209323445	0.0193431209323445	0.147480978943622	2	tags=43%, list=1%, signal=44%	GBP5/KLRC1/HLA-DQB1
GO:0019538	GO:0019538	protein metabolic process	16	0.462337947671317	1.73330650964009	0.0221759088989688	0.0221759088989688	0.166825083085576	8	tags=19%, list=2%, signal=19%	RPS4Y1/EIF1AY/USP9Y
GO:0051641	GO:0051641	cellular localization	13	-0.466453674121406	-1.69742949824939	0.0285734849575356	0.0285734849575356	0.212124486665361	181	tags=100%, list=56%, signal=46%	NXF5/SH3GL2/STX19/ZIC1/TERB2/SLC2A2/KCNA1/GBP5/ABCD2/PYHIN1/RYR2/CCR2
GO:0009893	GO:0009893	positive regulation of metabolic process	21	-0.369289495353207	-1.58476649981013	0.030580919395466	0.030580919395466	0.224078917238138	87	tags=71%, list=27%, signal=56%	HAND1/TNFSF11/ZNF804A/LBP/ZIC1/EHF/SFRP4/GBP5/ABCD2/PYHIN1/ACE2/SLAMF6/CCR2/TFEC/FAS
GO:0031667	GO:0031667	response to nutrient levels	3	-0.81733746130031	-1.7219715688791	0.031491504090623	0.031491504090623	0.227792796121106	63	tags=100%, list=19%, signal=81%	SLC6A19/FAS
GO:0033554	GO:0033554	cellular response to stress	3	-0.814241486068111	-1.71544894930001	0.0340088105726872	0.0340088105726872	0.242887707754302	64	tags=100%, list=20%, signal=81%	TFEC/FAS
GO:0001501	GO:0001501	skeletal system development	4	-0.745341614906832	-1.7729493279297	0.036795157693533	0.036795157693533	0.257069091088063	87	tags=100%, list=27%, signal=74%	TNFSF11/SRD5A2/SFRP4
GO:0007166	GO:0007166	cell surface receptor signaling pathway	24	-0.336595226153196	-1.52134297062029	0.0369057211925866	0.0369057211925866	0.257069091088063	27	tags=29%, list=8%, signal=29%	KLRC1/FCRL6/ADGRG2/CCR2/FAS/TNS2/HLA-DQB1
GO:0016043	GO:0016043	cellular component organization	36	-0.303979476711089	-1.64380725463039	0.0418651291050389	0.0418651291050389	0.284587307549789	3	tags=11%, list=1%, signal=12%	FAS/TNS2/HLA-DQA1/HLA-DQB1
GO:0071840	GO:0071840	cellular component organization or biogenesis	36	-0.303979476711089	-1.64380725463039	0.0418651291050389	0.0418651291050389	0.284587307549789	3	tags=11%, list=1%, signal=12%	FAS/TNS2/HLA-DQA1/HLA-DQB1
GO:0002532	GO:0002532	production of molecular mediator involved in inflammatory response	3	-0.795665634674923	-1.67631323182549	0.0470484581497797	0.0470484581497797	0.309897352340203	70	tags=100%, list=21%, signal=79%	GBP5/ABCD2
GO:0009617	GO:0009617	response to bacterium	3	-0.795665634674923	-1.67631323182549	0.0470484581497797	0.0470484581497797	0.309897352340203	70	tags=100%, list=21%, signal=79%	GBP5/ABCD2
GO:0010604	GO:0010604	positive regulation of macromolecule metabolic process	18	-0.379299206707171	-1.53971634547148	0.0472362195637958	0.0472362195637958	0.309897352340203	87	tags=72%, list=27%, signal=56%	HAND1/TNFSF11/ZNF804A/LBP/ZIC1/EHF/SFRP4/GBP5/PYHIN1/SLAMF6/CCR2/TFEC/FAS
