# Supplementary material for: Placental Gene Expression in Women with Excessive Gestational Weight Gain
Source: Int J Mol Sci. 2026 Jul 6;27(13):6041. doi: 10.3390/ijms27136041 (PMC13362380; doi:10.3390/ijms27136041)
Supplement: Supplementary file 1 [file ijms-27-06041-s001.zip › Supplementary file S3.csv]

	ID	Description	setSize	enrichmentScore	NES	pvalue	p.adjust	qvalue	rank	leading_edge	core_enrichment
GO:0098552	GO:0098552	side of membrane	17	-0.667777683395307	-2.66500756561595	1.0812967133497e-06	1.0812967133497e-06	6.8292424001034e-05	40	tags=65%, list=12%, signal=60%	RGS8/GBP5/KLRC1/FCRL6/SLAMF6/CCR2/CA4/FAS/CD209/HLA-DQA1/HLA-DQB1
GO:0098588	GO:0098588	bounding membrane of organelle	15	-0.675680682929359	-2.58692149580582	2.92724237685286e-06	2.92724237685286e-06	9.24392329532482e-05	34	tags=60%, list=10%, signal=56%	GBP5/ABCD2/CP/ACE2/RYR2/ENPP4/CA4/HLA-DQA1/HLA-DQB1
GO:0031982	GO:0031982	vesicle	34	-0.419641185470409	-2.21940999263273	2.24705379609085e-05	2.24705379609085e-05	0.000414218790781097	48	tags=41%, list=15%, signal=39%	SLC6A19/KLK11/KCNA1/IGLL5/GBP5/CP/ADGRG2/ACE2/SLAMF6/ENPP4/CA4/FAS/HLA-DQA1/HLA-DQB1
GO:0031090	GO:0031090	organelle membrane	21	-0.54172502324526	-2.32934780007245	4.92138364104237e-05	4.92138364104237e-05	0.000414218790781097	34	tags=43%, list=10%, signal=41%	GBP5/ABCD2/CP/ACE2/RYR2/ENPP4/CA4/HLA-DQA1/HLA-DQB1
GO:0043226	GO:0043226	organelle	78	-0.2605681118425	-2.04748635772794	5.34243418361573e-05	5.34243418361573e-05	0.000414218790781097	75	tags=46%, list=23%, signal=47%	PASD1/ZNF804A/LBP/ERMN/ZIC1/MEIKIN/TERB2/SRD5A2/GABRB3/SLC6A19/KLK11/ZBP1/KCNA1/RGS8/EHF/SFRP4/IGLL5/LIPN/GBP5/ABCD2/CP/PYHIN1/SPIN2A/ADGRG2/ACE2/RYR2/SLAMF6/CCR2/ENPP4/CA4/TFEC/SPIN3/FAS/PPDPF/HLA-DQA1/HLA-DQB1
GO:0005802	GO:0005802	trans-Golgi network	3	-0.974485614360598	-2.05750748644737	5.90261776863063e-05	5.90261776863063e-05	0.000414218790781097	3	tags=100%, list=1%, signal=100%	HLA-DQA1/HLA-DQB1
GO:0030133	GO:0030133	transport vesicle	3	-0.974485614360598	-2.05750748644737	5.90261776863063e-05	5.90261776863063e-05	0.000414218790781097	3	tags=100%, list=1%, signal=100%	HLA-DQA1/HLA-DQB1
GO:0030658	GO:0030658	transport vesicle membrane	3	-0.974485614360598	-2.05750748644737	5.90261776863063e-05	5.90261776863063e-05	0.000414218790781097	3	tags=100%, list=1%, signal=100%	HLA-DQA1/HLA-DQB1
GO:0098791	GO:0098791	Golgi apparatus subcompartment	3	-0.974485614360598	-2.05750748644737	5.90261776863063e-05	5.90261776863063e-05	0.000414218790781097	3	tags=100%, list=1%, signal=100%	HLA-DQA1/HLA-DQB1
GO:0071944	GO:0071944	cell periphery	55	-0.311125006391204	-2.09668573488061	7.47834965564436e-05	7.47834965564436e-05	0.000446656725527492	28	tags=27%, list=9%, signal=30%	CP/KLRC1/FCRL6/ADGRG2/ACE2/RYR2/SLAMF6/CCR2/ENPP4/CA4/FAS/TNS2/CD209/HLA-DQA1/HLA-DQB1
GO:0005886	GO:0005886	plasma membrane	52	-0.329010226122493	-2.15486877238129	8.11641571380049e-05	8.11641571380049e-05	0.000446656725527492	28	tags=29%, list=9%, signal=31%	CP/KLRC1/FCRL6/ADGRG2/ACE2/RYR2/SLAMF6/CCR2/ENPP4/CA4/FAS/TNS2/CD209/HLA-DQA1/HLA-DQB1
GO:0031984	GO:0031984	organelle subcompartment	8	-0.774153176428234	-2.40380525255582	8.48647778502235e-05	8.48647778502235e-05	0.000446656725527492	17	tags=50%, list=5%, signal=49%	RYR2/CA4/HLA-DQA1/HLA-DQB1
GO:0005654	GO:0005654	nucleoplasm	14	0.646395966041258	2.31305189912454	0.000122303630464295	0.000122303630464295	0.000561661599595772	7	tags=29%, list=2%, signal=29%	RPS4Y1/KDM5D/UTY/DDX3Y
GO:0043227	GO:0043227	membrane-bounded organelle	76	-0.260090083394698	-2.02302135522611	0.000125377466572741	0.000125377466572741	0.000561661599595772	48	tags=36%, list=15%, signal=40%	SLC6A19/KLK11/ZBP1/KCNA1/RGS8/EHF/SFRP4/IGLL5/LIPN/GBP5/ABCD2/CP/PYHIN1/SPIN2A/ADGRG2/ACE2/RYR2/SLAMF6/CCR2/ENPP4/CA4/TFEC/SPIN3/FAS/PPDPF/HLA-DQA1/HLA-DQB1
GO:0005737	GO:0005737	cytoplasm	68	-0.276628882938893	-2.060205433667	0.000133394629903996	0.000133394629903996	0.000561661599595772	47	tags=37%, list=14%, signal=40%	KLK11/ZBP1/KCNA1/EHF/SFRP4/GBP5/NELL2/ABCD2/CP/PYHIN1/SPIN2A/ADGRG2/ACE2/RYR2/CCR2/ENPP4/CA4/TFEC/SPIN3/FAS/TNS2/CD209/PPDPF/HLA-DQA1/HLA-DQB1
GO:0005783	GO:0005783	endoplasmic reticulum	14	-0.633277502300305	-2.36648713239093	0.000161663196878136	0.000161663196878136	0.00063814419820317	19	tags=36%, list=6%, signal=35%	ACE2/RYR2/CA4/HLA-DQA1/HLA-DQB1
GO:0005765	GO:0005765	lysosomal membrane	4	-0.906983868987344	-2.16361335458759	0.000205344928816402	0.000205344928816402	0.000682587020996349	3	tags=75%, list=1%, signal=75%	CP/HLA-DQA1/HLA-DQB1
GO:0005774	GO:0005774	vacuolar membrane	4	-0.906983868987344	-2.16361335458759	0.000205344928816402	0.000205344928816402	0.000682587020996349	3	tags=75%, list=1%, signal=75%	CP/HLA-DQA1/HLA-DQB1
GO:0098852	GO:0098852	lytic vacuole membrane	4	-0.906983868987344	-2.16361335458759	0.000205344928816402	0.000205344928816402	0.000682587020996349	3	tags=75%, list=1%, signal=75%	CP/HLA-DQA1/HLA-DQB1
GO:0030139	GO:0030139	endocytic vesicle	6	-0.82131705693551	-2.29667780099486	0.000227904445738917	0.000227904445738917	0.000719698249701844	3	tags=50%, list=1%, signal=50%	ACE2/HLA-DQA1/HLA-DQB1
GO:0005575	GO:0005575	cellular_component	116	-0.203859888172998	-1.8496872065721	0.000296048382804378	0.000296048382804378	0.000773041040380719	48	tags=29%, list=15%, signal=39%	SLC6A19/KLK11/ZBP1/TMEM156/KCNA1/RGS8/EHF/SFRP4/IGLL5/LIPN/GBP5/NELL2/ABCD2/TMEM158/CP/KLRC1/PYHIN1/FCRL6/SPIN2A/ADGRG2/ACE2/RYR2/SLAMF6/CCR2/ENPP4/CA4/TFEC/SPIN3/FAS/TNS2/CD209/PPDPF/HLA-DQA1/HLA-DQB1
GO:0110165	GO:0110165	cellular anatomical structure	116	-0.203859888172998	-1.8496872065721	0.000296048382804378	0.000296048382804378	0.000773041040380719	48	tags=29%, list=15%, signal=39%	SLC6A19/KLK11/ZBP1/TMEM156/KCNA1/RGS8/EHF/SFRP4/IGLL5/LIPN/GBP5/NELL2/ABCD2/TMEM158/CP/KLRC1/PYHIN1/FCRL6/SPIN2A/ADGRG2/ACE2/RYR2/SLAMF6/CCR2/ENPP4/CA4/TFEC/SPIN3/FAS/TNS2/CD209/PPDPF/HLA-DQA1/HLA-DQB1
GO:0005622	GO:0005622	intracellular anatomical structure	81	-0.241060274247156	-1.92384116024103	0.000305137330075102	0.000305137330075102	0.000773041040380719	67	tags=42%, list=21%, signal=44%	ERMN/ZIC1/MEIKIN/TERB2/SRD5A2/GABRB3/SLC2A2/KLK11/ZBP1/KCNA1/RGS8/EHF/SFRP4/LIPN/GBP5/NELL2/ABCD2/CP/PYHIN1/SPIN2A/ADGRG2/ACE2/RYR2/CCR2/ENPP4/CA4/TFEC/SPIN3/FAS/TNS2/CD209/PPDPF/HLA-DQA1/HLA-DQB1
GO:0030666	GO:0030666	endocytic vesicle membrane	5	-0.863324326629773	-2.24429737953655	0.000310863875963776	0.000310863875963776	0.000773041040380719	3	tags=60%, list=1%, signal=60%	ACE2/HLA-DQA1/HLA-DQB1
GO:0043229	GO:0043229	intracellular organelle	65	-0.271814462993983	-1.98464591612415	0.00035837620233803	0.00035837620233803	0.000773041040380719	67	tags=45%, list=21%, signal=44%	ERMN/ZIC1/MEIKIN/TERB2/SRD5A2/GABRB3/KLK11/ZBP1/KCNA1/RGS8/EHF/SFRP4/LIPN/GBP5/ABCD2/CP/PYHIN1/SPIN2A/ACE2/RYR2/CCR2/ENPP4/CA4/TFEC/SPIN3/FAS/PPDPF/HLA-DQA1/HLA-DQB1
GO:0043231	GO:0043231	intracellular membrane-bounded organelle	63	-0.271272810188536	-1.95281789015577	0.000364055297593075	0.000364055297593075	0.000773041040380719	47	tags=37%, list=14%, signal=39%	KLK11/ZBP1/KCNA1/RGS8/EHF/SFRP4/LIPN/GBP5/ABCD2/CP/PYHIN1/SPIN2A/ACE2/RYR2/CCR2/ENPP4/CA4/TFEC/SPIN3/FAS/PPDPF/HLA-DQA1/HLA-DQB1
GO:0012506	GO:0012506	vesicle membrane	13	-0.650778841071741	-2.37539694431743	0.000367235008055754	0.000367235008055754	0.000773041040380719	19	tags=38%, list=6%, signal=38%	ACE2/ENPP4/CA4/HLA-DQA1/HLA-DQB1
GO:0030659	GO:0030659	cytoplasmic vesicle membrane	13	-0.650778841071741	-2.37539694431743	0.000367235008055754	0.000367235008055754	0.000773041040380719	19	tags=38%, list=6%, signal=38%	ACE2/ENPP4/CA4/HLA-DQA1/HLA-DQB1
GO:0000139	GO:0000139	Golgi membrane	5	-0.850808184038817	-2.21176042308539	0.000391674127126231	0.000391674127126231	0.000773041040380719	3	tags=60%, list=1%, signal=60%	GBP5/HLA-DQA1/HLA-DQB1
GO:0000323	GO:0000323	lytic vacuole	5	-0.850755069706787	-2.21162234710106	0.000391674127126231	0.000391674127126231	0.000773041040380719	3	tags=60%, list=1%, signal=60%	CP/HLA-DQA1/HLA-DQB1
GO:0005764	GO:0005764	lysosome	5	-0.850755069706787	-2.21162234710106	0.000391674127126231	0.000391674127126231	0.000773041040380719	3	tags=60%, list=1%, signal=60%	CP/HLA-DQA1/HLA-DQB1
GO:0005773	GO:0005773	vacuole	5	-0.850755069706787	-2.21162234710106	0.000391674127126231	0.000391674127126231	0.000773041040380719	3	tags=60%, list=1%, signal=60%	CP/HLA-DQA1/HLA-DQB1
GO:0005794	GO:0005794	Golgi apparatus	11	-0.676345089049296	-2.33585754476504	0.000422571458483939	0.000422571458483939	0.000808749202840074	3	tags=27%, list=1%, signal=28%	CA4/HLA-DQA1/HLA-DQB1
GO:0005789	GO:0005789	endoplasmic reticulum membrane	7	-0.785005019327655	-2.32266320110779	0.00052014793986375	0.00052014793986375	0.000839301700984781	3	tags=43%, list=1%, signal=43%	RYR2/HLA-DQA1/HLA-DQB1
GO:0042175	GO:0042175	nuclear outer membrane-endoplasmic reticulum membrane network	7	-0.785005019327655	-2.32266320110779	0.00052014793986375	0.00052014793986375	0.000839301700984781	3	tags=43%, list=1%, signal=43%	RYR2/HLA-DQA1/HLA-DQB1
GO:0098827	GO:0098827	endoplasmic reticulum subcompartment	7	-0.785005019327655	-2.32266320110779	0.00052014793986375	0.00052014793986375	0.000839301700984781	3	tags=43%, list=1%, signal=43%	RYR2/HLA-DQA1/HLA-DQB1
GO:0030135	GO:0030135	coated vesicle	5	-0.841905172727581	-2.18861616044912	0.000531557743957028	0.000531557743957028	0.000839301700984781	3	tags=40%, list=1%, signal=40%	HLA-DQA1/HLA-DQB1
GO:0030136	GO:0030136	clathrin-coated vesicle	5	-0.841905172727581	-2.18861616044912	0.000531557743957028	0.000531557743957028	0.000839301700984781	3	tags=40%, list=1%, signal=40%	HLA-DQA1/HLA-DQB1
GO:0045334	GO:0045334	clathrin-coated endocytic vesicle	5	-0.841905172727581	-2.18861616044912	0.000531557743957028	0.000531557743957028	0.000839301700984781	3	tags=40%, list=1%, signal=40%	HLA-DQA1/HLA-DQB1
GO:0010008	GO:0010008	endosome membrane	5	-0.8418419686082	-2.18845185505991	0.000531557743957028	0.000531557743957028	0.000839301700984781	3	tags=60%, list=1%, signal=60%	DCSTAMP/HLA-DQA1/HLA-DQB1
GO:0012505	GO:0012505	endomembrane system	29	-0.417806158684275	-2.04759302248709	0.000673215001414513	0.000673215001414513	0.00103704493157563	47	tags=38%, list=14%, signal=36%	KLK11/KCNA1/EHF/GBP5/CP/ACE2/RYR2/ENPP4/CA4/HLA-DQA1/HLA-DQB1
GO:0031981	GO:0031981	nuclear lumen	17	0.565609207911205	2.16312654393693	0.000774909254047881	0.000774909254047881	0.0010839327598047	7	tags=24%, list=2%, signal=24%	RPS4Y1/KDM5D/UTY/DDX3Y
GO:0031410	GO:0031410	cytoplasmic vesicle	20	-0.503289273759616	-2.12386392252745	0.000780122479229239	0.000780122479229239	0.0010839327598047	3	tags=25%, list=1%, signal=26%	ACE2/ENPP4/CA4/HLA-DQA1/HLA-DQB1
GO:0097708	GO:0097708	intracellular vesicle	20	-0.503289273759616	-2.12386392252745	0.000780122479229239	0.000780122479229239	0.0010839327598047	3	tags=25%, list=1%, signal=26%	ACE2/ENPP4/CA4/HLA-DQA1/HLA-DQB1
GO:0098797	GO:0098797	plasma membrane protein complex	7	-0.778342725917946	-2.30295088926682	0.000796194915143355	0.000796194915143355	0.0010839327598047	3	tags=43%, list=1%, signal=43%	FAS/HLA-DQA1/HLA-DQB1
GO:0030662	GO:0030662	coated vesicle membrane	4	-0.886101511027856	-2.11379841288761	0.000823788897451569	0.000823788897451569	0.0010839327598047	3	tags=50%, list=1%, signal=50%	HLA-DQA1/HLA-DQB1
GO:0030665	GO:0030665	clathrin-coated vesicle membrane	4	-0.886101511027856	-2.11379841288761	0.000823788897451569	0.000823788897451569	0.0010839327598047	3	tags=50%, list=1%, signal=50%	HLA-DQA1/HLA-DQB1
GO:0030669	GO:0030669	clathrin-coated endocytic vesicle membrane	4	-0.886101511027856	-2.11379841288761	0.000823788897451569	0.000823788897451569	0.0010839327598047	3	tags=50%, list=1%, signal=50%	HLA-DQA1/HLA-DQB1
GO:0016020	GO:0016020	membrane	67	-0.257088411001252	-1.90334457687188	0.000912950158929457	0.000912950158929457	0.00117673489872755	30	tags=25%, list=9%, signal=29%	ABCD2/TMEM158/CP/KLRC1/FCRL6/ADGRG2/ACE2/RYR2/SLAMF6/CCR2/ENPP4/CA4/FAS/TNS2/CD209/HLA-DQA1/HLA-DQB1
GO:0005770	GO:0005770	late endosome	3	-0.9320785112701	-1.96797006198319	0.000987241798298906	0.000987241798298906	0.00124704227153546	3	tags=67%, list=1%, signal=67%	HLA-DQA1/HLA-DQB1
GO:0005768	GO:0005768	endosome	7	-0.755848734824961	-2.23639594493988	0.0010635065329687	0.0010635065329687	0.00131703595414081	3	tags=43%, list=1%, signal=43%	DCSTAMP/HLA-DQA1/HLA-DQB1
GO:0098796	GO:0098796	membrane protein complex	14	-0.588891061120225	-2.20061997064313	0.00144922285424441	0.00144922285424441	0.00176018970151143	3	tags=21%, list=1%, signal=22%	FAS/HLA-DQA1/HLA-DQB1
GO:0031974	GO:0031974	membrane-enclosed lumen	22	0.472050845618715	1.96243595126757	0.00420550733954784	0.00420550733954784	0.00482929072483963	7	tags=18%, list=2%, signal=19%	RPS4Y1/KDM5D/UTY/DDX3Y
GO:0043233	GO:0043233	organelle lumen	22	0.472050845618715	1.96243595126757	0.00420550733954784	0.00420550733954784	0.00482929072483963	7	tags=18%, list=2%, signal=19%	RPS4Y1/KDM5D/UTY/DDX3Y
GO:0070013	GO:0070013	intracellular organelle lumen	22	0.472050845618715	1.96243595126757	0.00420550733954784	0.00420550733954784	0.00482929072483963	7	tags=18%, list=2%, signal=19%	RPS4Y1/KDM5D/UTY/DDX3Y
GO:0005903	GO:0005903	brush border	4	-0.829192546583851	-1.97804186894348	0.00454412585368446	0.00454412585368446	0.0050350424971573	60	tags=100%, list=18%, signal=83%	SLC6A19/ACE2/CA4
GO:0098862	GO:0098862	cluster of actin-based cell projections	4	-0.829192546583851	-1.97804186894348	0.00454412585368446	0.00454412585368446	0.0050350424971573	60	tags=100%, list=18%, signal=83%	SLC6A19/ACE2/CA4
GO:0043204	GO:0043204	perikaryon	3	-0.879256965944272	-1.85644381331207	0.0067588092345079	0.0067588092345079	0.00735986486516286	43	tags=100%, list=13%, signal=88%	RGS8/CCR2
GO:0005634	GO:0005634	nucleus	32	0.400601522929004	1.86582463070479	0.00704644306659087	0.00704644306659087	0.00754302558421859	16	tags=19%, list=5%, signal=20%	RPS4Y1/KDM5D/UTY/DDX3Y/USP9Y/LHX5
GO:0031526	GO:0031526	brush border membrane	3	-0.863777089783282	-1.82375994335939	0.00959396516808424	0.00959396516808424	0.0100989107032466	48	tags=100%, list=15%, signal=86%	ACE2/CA4
GO:0032991	GO:0032991	protein-containing complex	27	-0.365292347977341	-1.73793389477978	0.0220451419788043	0.0220451419788043	0.0228249960091158	3	tags=11%, list=1%, signal=12%	FAS/HLA-DQA1/HLA-DQB1
GO:0070161	GO:0070161	anchoring junction	3	-0.826625386996904	-1.74531865547297	0.025136695018226	0.025136695018226	0.0256061409353745	60	tags=100%, list=18%, signal=82%	KCNA1/TNS2
GO:0043228	GO:0043228	membraneless organelle	20	0.421534567772653	1.70155588895366	0.0259934108787736	0.0259934108787736	0.0256513923145792	16	tags=20%, list=5%, signal=20%	RPS4Y1/KDM5D/DDX3Y/LHX5
GO:0043232	GO:0043232	intracellular membraneless organelle	20	0.421534567772653	1.70155588895366	0.0259934108787736	0.0259934108787736	0.0256513923145792	16	tags=20%, list=5%, signal=20%	RPS4Y1/KDM5D/DDX3Y/LHX5
GO:0005829	GO:0005829	cytosol	19	0.411944961533887	1.63498646921195	0.0383775182717981	0.0383775182717981	0.0372898962964839	8	tags=16%, list=2%, signal=16%	RPS4Y1/DDX3Y/USP9Y
