# Supplementary material for: Placental Gene Expression in Women with Excessive Gestational Weight Gain
Source: Int J Mol Sci. 2026 Jul 6;27(13):6041. doi: 10.3390/ijms27136041 (PMC13362380; doi:10.3390/ijms27136041)
Supplement: Supplementary file 1 [file ijms-27-06041-s001.zip › Supplementary file S4.csv]

	ID	Description	setSize	enrichmentScore	NES	pvalue	p.adjust	qvalue	rank	leading_edge	core_enrichment
GO:0042605	GO:0042605	peptide antigen binding	3	-0.987616099071207	-2.08800407566433	1.44084374158539e-05	1.44084374158539e-05	0.00106245524246051	8	tags=100%, list=2%, signal=98%	HLA-DQA1/HLA-DQB1
GO:0005515	GO:0005515	protein binding	80	-0.266504092588696	-2.12142455051879	1.83514996424997e-05	1.83514996424997e-05	0.00106245524246051	75	tags=46%, list=23%, signal=47%	PASD1/BNIP5/LBP/ERMN/ZIC1/TERB2/SRD5A2/GABRB3/SPATS1/SLC6A19/ZBP1/KCNA1/RGS8/EHF/SFRP4/GBP5/NELL2/ABCD2/CP/KLRC1/PYHIN1/FCRL6/FAM221A/SPIN2A/ACE2/RYR2/SLAMF6/CCR2/ENPP4/CA4/TFEC/SPIN3/FAS/TNS2/CD209/HLA-DQA1/HLA-DQB1
GO:0042277	GO:0042277	peptide binding	5	-0.890558461653104	-2.32610905444012	3.63739414572456e-05	3.63739414572456e-05	0.00140390651238492	8	tags=60%, list=2%, signal=59%	CD209/HLA-DQA1/HLA-DQB1
GO:0038023	GO:0038023	signaling receptor activity	21	-0.519543075188316	-2.23262262127205	6.3839213844295e-05	6.3839213844295e-05	0.00147838179428894	27	tags=38%, list=8%, signal=37%	KLRC1/FCRL6/ADGRG2/CCR2/FAS/CD209/HLA-DQA1/HLA-DQB1
GO:0060089	GO:0060089	molecular transducer activity	21	-0.519543075188316	-2.23262262127205	6.3839213844295e-05	6.3839213844295e-05	0.00147838179428894	27	tags=38%, list=8%, signal=37%	KLRC1/FCRL6/ADGRG2/CCR2/FAS/CD209/HLA-DQA1/HLA-DQB1
GO:0140375	GO:0140375	immune receptor activity	4	-0.937245795837835	-2.23282157501096	9.50870654585091e-05	9.50870654585091e-05	0.00183501354393614	3	tags=75%, list=1%, signal=75%	CCR2/HLA-DQA1/HLA-DQB1
GO:0023023	GO:0023023	MHC protein complex binding	3	-0.963237780903333	-2.03646377803225	0.000133999163857948	0.000133999163857948	0.00221652752246229	3	tags=100%, list=1%, signal=100%	HLA-DQA1/HLA-DQB1
GO:0044877	GO:0044877	protein-containing complex binding	6	-0.822527689975512	-2.30468822555441	0.0002319319535562	0.0002319319535562	0.00335690985410289	3	tags=50%, list=1%, signal=50%	KLRC1/HLA-DQA1/HLA-DQB1
GO:0003674	GO:0003674	molecular_function	112	-0.20091044782286	-1.79637034953826	0.00033168518822054	0.00033168518822054	0.00426729481921162	48	tags=29%, list=15%, signal=38%	SLC6A19/KLK11/ZBP1/KCNA1/RGS8/EHF/SFRP4/IGLL5/LIPN/GBP5/NELL2/ABCD2/TMEM158/CP/KLRC1/PYHIN1/FCRL6/FAM221A/SPIN2A/ADGRG2/ACE2/RYR2/SLAMF6/CCR2/ENPP4/CA4/TFEC/SPIN3/FAS/TNS2/CD209/HLA-DQA1/HLA-DQB1
GO:0003823	GO:0003823	antigen binding	7	-0.789291889160229	-2.34266365045579	0.000409359996126157	0.000409359996126157	0.00435847396300257	8	tags=43%, list=2%, signal=43%	CD209/HLA-DQA1/HLA-DQB1
GO:0140096	GO:0140096	catalytic activity, acting on a protein	10	0.685108528210003	2.18093974236201	0.000414055026485244	0.000414055026485244	0.00435847396300257	8	tags=40%, list=2%, signal=40%	KDM5D/UTY/DDX3Y/USP9Y
GO:0003676	GO:0003676	nucleic acid binding	21	0.527112141229012	2.16364778708024	0.000685354906334829	0.000685354906334829	0.00632776633575433	16	tags=29%, list=5%, signal=29%	RPS4Y1/EIF1AY/KDM5D/UTY/DDX3Y/LHX5
GO:0005488	GO:0005488	binding	98	-0.207174763676067	-1.7704293988991	0.000710435584059691	0.000710435584059691	0.00632776633575433	40	tags=28%, list=12%, signal=35%	RGS8/EHF/SFRP4/IGLL5/GBP5/NELL2/ABCD2/TMEM158/CP/KLRC1/PYHIN1/FCRL6/FAM221A/SPIN2A/ACE2/RYR2/SLAMF6/CCR2/ENPP4/CA4/TFEC/SPIN3/FAS/TNS2/CD209/HLA-DQA1/HLA-DQB1
GO:0140993	GO:0140993	histone modifying activity	3	0.922953793730014	1.90369052641977	0.000842961273367382	0.000842961273367382	0.00652042854304123	6	tags=67%, list=2%, signal=66%	KDM5D/UTY
GO:0004888	GO:0004888	transmembrane signaling receptor activity	19	-0.525932992446682	-2.18164795484752	0.000844691879439432	0.000844691879439432	0.00652042854304123	27	tags=37%, list=8%, signal=36%	KLRC1/FCRL6/ADGRG2/CCR2/FAS/HLA-DQA1/HLA-DQB1
GO:0003723	GO:0003723	RNA binding	9	0.617064709705126	1.8909755085554	0.00722700007227	0.00722700007227	0.0523006584177434	29	tags=44%, list=9%, signal=42%	RPS4Y1/EIF1AY/DDX3Y/TEX13C
GO:0003677	GO:0003677	DNA binding	14	0.507675634683303	1.82065414042235	0.0124540910722669	0.0124540910722669	0.0848266264984121	16	tags=29%, list=5%, signal=28%	KDM5D/UTY/DDX3Y/LHX5
GO:0036094	GO:0036094	small molecule binding	34	0.366245442985606	1.73983744899696	0.0170480095225499	0.0170480095225499	0.103893686841024	18	tags=21%, list=6%, signal=22%	KDM5D/UTY/DDX3Y/USP9Y/SERPINA5/LHX5/HTR3A
GO:0043167	GO:0043167	ion binding	34	0.366245442985606	1.73983744899696	0.0170480095225499	0.0170480095225499	0.103893686841024	18	tags=21%, list=6%, signal=22%	KDM5D/UTY/DDX3Y/USP9Y/SERPINA5/LHX5/HTR3A
GO:0016705	GO:0016705	oxidoreductase activity, acting on paired donors, with incorporation or reduction of molecular oxygen	4	0.731179230562189	1.67222226559623	0.023876112700366	0.023876112700366	0.13598625489189	6	tags=50%, list=2%, signal=50%	KDM5D/UTY
GO:0043169	GO:0043169	cation binding	28	0.377729546202555	1.69555276075712	0.0246629616826655	0.0246629616826655	0.13598625489189	29	tags=25%, list=9%, signal=25%	KDM5D/UTY/USP9Y/SERPINA5/LHX5/HTR3A/TEX13C
GO:0016491	GO:0016491	oxidoreductase activity	7	0.589298596540228	1.64810702610081	0.0342781314765391	0.0342781314765391	0.180411218297574	30	tags=43%, list=9%, signal=40%	KDM5D/UTY/LIPF
GO:0003824	GO:0003824	catalytic activity	27	0.363859050337064	1.6159855377196	0.0389121617128798	0.0389121617128798	0.195896466289098	31	tags=22%, list=10%, signal=22%	KDM5D/UTY/DDX3Y/USP9Y/LIPF/UGT3A2
